# Supplementary material for: Pan-cancer analysis of neoepitopes
Source: Sci Rep. 2018 Aug 24;8:12735. doi: 10.1038/s41598-018-30724-y (PMC6109115; doi:10.1038/s41598-018-30724-y)
Supplement: Supplementary file 2 — Table S1. The list of variants with the largest number of neoepitopes [file 41598_2018_30724_MOESM2_ESM.xlsx]

## Sheet: Table_S1_hotvariants_170820
Ensembl gene id	Variant id	Neoantigen freq	Variant freq	Protein length	Length-normalized variant freq	Uniprots id	Gene symbol
ENSG00000165389	331191	514	138	71	1.94366	Q969W0	SPTSSA
ENSG00000181617	538873	845	148	85	1.74118	Q8NFU4	FDCSP
ENSG00000244624	773032	446	75	56	1.33929	Q3LI63	KRTAP20-1
ENSG00000127184	374568	187	81	63	1.28571	P15954	COX7C
ENSG00000170906	665752	131	101	84	1.20238	O95167	NDUFA3
ENSG00000100528	176611	466	162	144	1.125	O95406	CNIH1
ENSG00000166619	452927	232	96	87	1.10345	P62952	BLCAP
ENSG00000111341	582987	436	112	103	1.08738	P08493	MGP
ENSG00000183640	378150	488	68	63	1.07937	Q8IUC2	KRTAP8-1
ENSG00000178602	538621	275	96	89	1.07865	Q8NHW6	OTOS
ENSG00000171711	723932	143	69	64	1.07812	O15263	DEFB4A
ENSG00000134825	758933	261	85	79	1.07595	P61165	TMEM258
ENSG00000131475	269303	264	185	176	1.05114	Q9BRG1	VPS25
ENSG00000136908	393446	157	88	84	1.04762	O94777	DPM2
ENSG00000183662	83016	627	137	133	1.03008	Q7Z5A9	FAM19A1
ENSG00000168333	281862	349	85	84	1.0119	Q8WWR9	C8orf22
ENSG00000187581	541348	128	72	72	1	Q7Z4L0	COX8C
ENSG00000205279	126793	228	81	81	1	Q4LDR2	CTXN3
ENSG00000205882	517668	191	64	66	0.969697	Q4QY38	DEFB134
ENSG00000173436	205863	186	74	78	0.948718	Q5TGZ0	MINOS1
ENSG00000205544	171266	150	107	113	0.946903	Q8N2U0	TMEM256
ENSG00000164919	34247	246	71	75	0.946667	P09669	COX6C
ENSG00000175768	201189	85	47	51	0.921569	Q8N4H5	TOMM5
ENSG00000149806	77796	120	54	59	0.915254	P62861	FAU
ENSG00000184785	724257	144	75	83	0.903614	P0DMW3	SMIM10
ENSG00000184785	724257	144	75	83	0.903614	Q96HG1	SMIM10
ENSG00000187049	447574	346	127	145	0.875862	Q9P0N5	TMEM216
ENSG00000182035	681667	79	70	80	0.875	Q0VDE8	ADIG
ENSG00000111711	26551	627	120	138	0.869565	Q9Y3E0	GOLT1B
ENSG00000214360	768227	281	169	197	0.857868	A8MZ26	EFCAB9
ENSG00000179029	121811	314	120	140	0.857143	Q6UX40	TMEM107
ENSG00000205269	292766	318	113	132	0.856061	Q5T4T1	TMEM170B
ENSG00000158869	288649	140	72	86	0.837209	P30273	FCER1G
ENSG00000178449	410702	49	47	57	0.824561	Q96I36	COX14
ENSG00000244187	113670	354	88	108	0.814815	Q96I45	TMEM141
ENSG00000182533	314001	411	120	151	0.794702	P56539	CAV3
ENSG00000206102	586059	181	50	63	0.793651	Q3LI54	KRTAP19-8
ENSG00000180083	43266	128	69	87	0.793103	Q8NEX6	WFDC11
ENSG00000221887	365679	252	42	53	0.792453	P0C7T4	HMSD
ENSG00000181562	589920	490	116	147	0.789116	Q14507	EDDM3A
ENSG00000150433	179584	168	90	115	0.782609	A2RU14	TMEM218
ENSG00000109272	689305	126	81	104	0.778846	P10720	PF4V1
ENSG00000184076	727225	126	49	63	0.777778	Q9UDW1	UQCR10
ENSG00000182459	760532	303	127	164	0.77439	Q8NA77	TEX19
ENSG00000123975	478034	137	60	79	0.759494	P33552	CKS2
ENSG00000186970	594019	511	104	137	0.759124	Q3LI76	KRTAP15-1
ENSG00000214285	765072	177	67	89	0.752809	P0C0P6	NPS
ENSG00000177879	701857	616	144	193	0.746114	Q92572	AP3S1
ENSG00000241468	673302	74	70	94	0.744681	P56134	ATP5J2
ENSG00000169442	576024	45	45	61	0.737705	P31358	CD52
ENSG00000135346	368805	237	85	116	0.732759	P01215	CGA
ENSG00000127540	687964	99	41	56	0.732143	O14957	UQCR11
ENSG00000149806	77796	120	54	74	0.72973	P35544	FAU
ENSG00000162910	417182	213	93	128	0.726562	Q7Z7F7	MRPL55
ENSG00000126549	423311	192	45	62	0.725806	P02808	STATH
ENSG00000126550	380622	131	41	57	0.719298	P15515	HTN1
ENSG00000053438	75724	181	58	81	0.716049	Q16517	NNAT
ENSG00000140307	240777	83	78	109	0.715596	P52657	GTF2A2
ENSG00000142188	463408	454	113	158	0.71519	P56557	TMEM50B
ENSG00000154723	739151	211	77	108	0.712963	P18859	ATP5J
ENSG00000170293	539524	470	123	173	0.710983	Q8IZV2	CMTM8
ENSG00000214046	366021	136	53	75	0.706667	Q9BQ49	SMIM7
ENSG00000198918	757799	107	36	51	0.705882	P62891	RPL39
ENSG00000090266	582064	365	73	105	0.695238	O95178	NDUFB2
ENSG00000180440	513124	261	74	107	0.691589	A2A2V5	SERTM1
ENSG00000174697	702588	461	115	167	0.688623	P41159	LEP
ENSG00000112977	662556	112	70	102	0.686275	P51397	DAP
ENSG00000169976	689628	210	59	86	0.686047	Q9BWJ5	SF3B5
ENSG00000204140	458247	137	83	121	0.68595	A2RUU4	CLPSL1
ENSG00000221932	336603	187	60	88	0.681818	Q6WQI6	HEPN1
ENSG00000096395	239221	215	78	115	0.678261	P12872	MLN
ENSG00000205707	210013	157	61	90	0.677778	Q6IPR1	LYRM5
ENSG00000213625	369838	485	88	131	0.671756	O15243	LEPROT
ENSG00000114902	262945	180	68	102	0.666667	Q9Y6A9	SPCS1
ENSG00000145354	732245	131	90	135	0.666667	Q8N5K1	CISD2
ENSG00000186930	369154	277	41	62	0.66129	Q3LI66	KRTAP6-2
ENSG00000125823	162902	228	95	145	0.655172	Q9H114	CSTL1
ENSG00000198523	435983	133	34	52	0.653846	P26678	PLN
ENSG00000164096	683656	97	43	66	0.651515	Q8WVX3	C4orf3
ENSG00000152061	209599	1484	164	253	0.648221	B7ZAP0	RABGAP1L
ENSG00000175646	467520	71	33	51	0.647059	P04553	PRM1
ENSG00000213190	60352	126	58	90	0.644444	Q13015	MLLT11
ENSG00000171209	472722	1081	117	182	0.642857	P07498	CSN3
ENSG00000244025	327510	330	52	81	0.641975	Q7Z4W3	KRTAP19-3
ENSG00000139343	210466	55	55	86	0.639535	P62306	SNRPF
ENSG00000154978	277757	569	110	172	0.639535	Q96AW1	VOPP1
ENSG00000170262	21876	284	110	172	0.639535	Q8TCY5	MRAP
ENSG00000166710	51051	388	76	119	0.638655	P61769	B2M
ENSG00000179933	38953	163	89	140	0.635714	Q9NWQ9	C14orf119
ENSG00000170647	305932	284	82	129	0.635659	Q9H2Q1	TMEM133
ENSG00000105605	110488	2111	174	275	0.632727	P62955	CACNG7
ENSG00000196542	177603	269	48	76	0.631579	Q8NFR3	SPTSSB
ENSG00000170786	348242	986	195	309	0.631068	Q8N3Y7	SDR16C5
ENSG00000171136	423925	114	89	142	0.626761	Q8WXF3	RLN3
ENSG00000171643	717162	266	62	99	0.626263	Q8WXG8	S100Z
ENSG00000159197	574203	272	77	123	0.626016	Q9Y6J6	KCNE2
ENSG00000187175	505389	141	60	96	0.625	P59990	KRTAP12-1
ENSG00000185942	119114	1007	123	197	0.624365	Q8N8D7	NKAIN3
ENSG00000105370	636867	507	108	173	0.624277	P55344	LIM2
ENSG00000177684	605611	110	43	69	0.623188	Q30KQ6	DEFB114
ENSG00000215717	78408	198	46	74	0.621622	Q9NRX6	TMEM167B
ENSG00000170367	182657	321	88	142	0.619718	P28325	CST5
ENSG00000143786	351955	516	99	160	0.61875	Q8TBE1	CNIH3
ENSG00000163377	597139	320	86	140	0.614286	Q96LR4	FAM19A4
ENSG00000010270	406547	884	143	234	0.611111	O95772	STARD3NL
ENSG00000119915	157055	916	165	270	0.611111	Q9HB03	ELOVL3
ENSG00000108849	366578	146	58	95	0.610526	P01298	PPY
ENSG00000211460	688375	500	139	228	0.609649	Q15631	TSN
ENSG00000239789	762903	139	79	130	0.607692	Q9Y2R5	MRPS17
ENSG00000176009	242093	246	109	180	0.605556	Q9NQ33	ASCL3
ENSG00000152078	585240	572	159	263	0.604563	Q96MV1	TMEM56
ENSG00000205155	601068	235	61	101	0.60396	Q9NZ42	PSENEN
ENSG00000181867	382144	923	146	242	0.603306	Q8N4E7	FTMT
ENSG00000158373	129563	612	76	126	0.603175	P58876	HIST1H2BD
ENSG00000196683	391320	43	33	55	0.6	Q9P0U1	TOMM7
ENSG00000204511	612326	122	71	119	0.596639	P59942	MCCD1
ENSG00000112378	41829	530	115	193	0.595855	Q96FX8	PERP
ENSG00000166257	315920	732	128	215	0.595349	Q9NY72	SCN3B
ENSG00000135211	690024	136	79	133	0.593985	Q9H2L4	TMEM60
ENSG00000186469	752980	141	42	71	0.591549	P59768	GNG2
ENSG00000168490	460001	636	195	330	0.590909	Q92561	PHYHIP
ENSG00000167034	741345	774	138	234	0.589744	Q99801	NKX3-1
ENSG00000126545	286582	424	109	185	0.589189	P47710	CSN1S1
ENSG00000205649	515421	148	30	51	0.588235	P15516	HTN3
ENSG00000120675	647929	215	88	150	0.586667	Q9Y5T4	DNAJC15
ENSG00000136404	80504	1097	217	370	0.586486	Q9BZW5	TM6SF1
ENSG00000145428	123289	1491	192	328	0.585366	Q8N4F7	RNF175
ENSG00000180424	439268	155	39	67	0.58209	Q8N688	DEFB123
ENSG00000198133	456636	501	97	167	0.580838	Q8NBD8	TMEM229B
ENSG00000171858	3915	54	48	83	0.578313	P63220	RPS21
ENSG00000123179	504149	298	119	206	0.57767	Q9BY08	EBPL
ENSG00000214511	60543	112	56	97	0.57732	A8MV81	HIGD1C
ENSG00000132432	91511	75	39	68	0.573529	P60059	SEC61G
ENSG00000134986	83416	88	39	68	0.573529	Q16612	NREP
ENSG00000104660	489491	177	75	131	0.572519	O95214	LEPROTL1
ENSG00000204979	650388	563	87	152	0.572368	Q5J8X5	MS4A13
ENSG00000171053	442377	299	72	126	0.571429	Q8WXA2	PATE1
ENSG00000166930	412466	872	114	200	0.57	Q9H3V2	MS4A5
ENSG00000181061	598373	181	53	93	0.569892	Q9Y241	HIGD1A
ENSG00000184032	335287	197	37	65	0.569231	Q3LI61	KRTAP20-2
ENSG00000156411	518231	48	33	58	0.568966	P56378	C14orf2
ENSG00000169877	364112	160	58	102	0.568627	Q9NZD4	AHSP
ENSG00000174567	191168	179	75	132	0.568182	Q6ZVE7	GOLT1A
ENSG00000102007	638182	501	86	152	0.565789	Q04941	PLP2
ENSG00000204954	183268	56	40	71	0.56338	Q69YU5	C12orf73
ENSG00000137210	397440	205	64	114	0.561404	Q9NUH8	TMEM14B
ENSG00000119013	253196	162	55	98	0.561224	O43676	NDUFB3
ENSG00000196754	66032	165	55	98	0.561224	P29034	S100A2
ENSG00000152049	237898	199	124	221	0.561086	Q8WWG9	KCNE4
ENSG00000187037	679105	1353	171	305	0.560656	Q7Z602	GPR141
ENSG00000169964	767860	387	89	159	0.559748	Q69YG0	TMEM42
ENSG00000187616	564778	469	123	221	0.556561	A6NI61	TMEM8C
ENSG00000100216	433791	320	79	142	0.556338	Q9NS69	TOMM22
ENSG00000106245	712063	127	80	144	0.555556	P41223	BUD31
ENSG00000244362	369153	298	35	63	0.555556	Q3SYF9	KRTAP19-7
ENSG00000121314	720334	1582	171	309	0.553398	Q9NYW2	TAS2R8
ENSG00000145022	689049	147	57	103	0.553398	P57738	TCTA
ENSG00000197223	9082	296	78	141	0.553191	Q13901	C1D
ENSG00000101363	14281	163	47	85	0.552941	Q9NQG1	MANBAL
ENSG00000179387	54374	696	162	293	0.552901	Q8IZ81	ELMOD2
ENSG00000203970	591615	163	37	67	0.552239	Q30KQ9	DEFB110
ENSG00000106803	226630	148	53	96	0.552083	P60468	SEC61B
ENSG00000164822	574850	228	55	100	0.55	Q01524	DEFA6
ENSG00000008018	491341	327	132	241	0.547718	P20618	PSMB1
ENSG00000197903	664126	281	69	126	0.547619	O60814	HIST1H2BK
ENSG00000198252	707444	316	122	223	0.547085	Q8WUJ0	STYX
ENSG00000147853	656985	261	124	227	0.546256	Q9UIJ7	AK3
ENSG00000148377	72885	277	124	227	0.546256	Q9BXS1	IDI2
ENSG00000197364	706115	315	55	101	0.544554	Q5SY68	S100A7L2
ENSG00000182004	465449	270	50	92	0.543478	P62304	SNRPE
ENSG00000153551	220549	425	95	175	0.542857	Q96FZ5	CMTM7
ENSG00000169715	411693	63	33	61	0.540984	P04732	MT1E
ENSG00000088726	722544	220	126	233	0.540773	Q8WWA1	TMEM40
ENSG00000185527	384560	128	47	87	0.54023	P18545	PDE6G
ENSG00000163485	703969	1199	176	326	0.539877	P30542	ADORA1
ENSG00000129562	692793	200	61	113	0.539823	P61803	DAD1
ENSG00000151778	197057	72	35	65	0.538462	Q8N6R1	SERP2
ENSG00000179165	280367	209	72	134	0.537313	Q8NFP0	PXT1
ENSG00000100478	283638	248	77	144	0.534722	Q9Y587	AP4S1
ENSG00000231068	473679	49	31	58	0.534483	Q3LHN1	KRTAP21-3
ENSG00000165474	729549	235	120	226	0.530973	P29033	GJB2
ENSG00000111863	409063	754	122	230	0.530435	Q96IZ2	ADTRP
ENSG00000166927	136967	860	127	240	0.529167	Q9GZW8	MS4A7
ENSG00000105974	412531	306	94	178	0.52809	Q03135	CAV1
ENSG00000124939	714541	136	50	95	0.526316	O75556	SCGB2A1
ENSG00000172016	240842	1174	92	175	0.525714	Q06141	REG3A
ENSG00000151881	780517	376	113	215	0.525581	Q0VDI3	C5orf28
ENSG00000163221	467488	141	48	92	0.521739	P80511	S100A12
ENSG00000198258	212889	47	38	73	0.520548	Q9BZL1	UBL5
ENSG00000049245	678628	79	52	100	0.52	Q15836	VAMP3
ENSG00000182916	717942	111	52	100	0.52	Q9BRU2	TCEAL7
ENSG00000171135	87182	491	95	183	0.519126	Q8N5M9	JAGN1
ENSG00000124479	744120	216	69	133	0.518797	Q00604	NDP
ENSG00000186971	541650	585	83	160	0.51875	Q3LI77	KRTAP13-4
ENSG00000188921	251529	686	120	232	0.517241	Q5VWC8	PTPLAD2
ENSG00000110680	583651	225	66	128	0.515625	P06881	CALCA
ENSG00000122585	638204	283	50	97	0.515464	P01303	NPY
ENSG00000180573	415044	378	67	130	0.515385	Q93077	HIST1H2AC
ENSG00000160131	594471	252	52	101	0.514851	Q3ZAQ7	VMA21
ENSG00000172023	325830	656	85	166	0.512048	P48304	REG1B
ENSG00000258289	166708	124	71	139	0.510791	Q8WUH1	CHURC1
ENSG00000169860	739844	1373	190	373	0.509383	P47900	P2RY1
ENSG00000112116	425485	221	83	163	0.509202	Q96PD4	IL17F
ENSG00000075429	580768	886	140	275	0.509091	Q9UF02	CACNG5
ENSG00000105374	490360	445	84	165	0.509091	Q16617	NKG7
ENSG00000130066	771104	450	87	171	0.508772	P21673	SAT1
ENSG00000180383	745421	55	36	71	0.507042	Q8NES8	DEFB124
ENSG00000217555	420897	245	77	152	0.506579	Q9UBR5	CKLF
ENSG00000161281	204550	132	40	79	0.506329	P24310	COX7A1
ENSG00000170255	511237	2151	163	322	0.506211	Q96LB2	MRGPRX1
ENSG00000102934	561614	243	92	182	0.505495	Q9Y342	PLLP
ENSG00000184260	395254	322	65	129	0.503876	Q16777	HIST2H2AC
ENSG00000138382	71227	213	105	209	0.502392	Q9NRN9	METTL5
ENSG00000109084	176688	303	88	176	0.5	Q5BJF2	TMEM97
ENSG00000137880	601065	97	42	84	0.5	P30047	GCHFR
ENSG00000174695	133403	164	36	72	0.5	Q8TBQ9	TMEM167A
ENSG00000182899	761796	194	55	110	0.5	P18077	RPL35A
ENSG00000183648	101016	61	29	58	0.5	O75438	NDUFB1
ENSG00000203756	762482	525	64	128	0.5	Q5VVB8	TMEM244
ENSG00000165685	736946	349	91	183	0.497268	Q4KMG9	TMEM52B
ENSG00000140025	687206	262	81	163	0.496933	Q9BUY7	EFCAB11
ENSG00000144063	3739	585	76	153	0.496732	Q13021	MALL
ENSG00000143771	416861	242	69	139	0.496403	Q9P003	CNIH4
ENSG00000204161	728350	241	52	105	0.495238	Q5T292	C10orf128
ENSG00000167815	13049	220	98	198	0.494949	P32119	PRDX2
ENSG00000115386	227206	1043	82	166	0.493976	P05451	REG1A
ENSG00000180953	67431	176	39	79	0.493671	Q9HBF5	ST20
ENSG00000159763	295103	292	72	146	0.493151	P12273	PIP
ENSG00000133134	362029	211	63	128	0.492188	Q9BXY8	BEX2
ENSG00000136732	350705	148	63	128	0.492188	P04921	GYPC
ENSG00000196131	545141	1676	194	395	0.491139	Q8NFZ6	VN1R2
ENSG00000122986	30959	691	134	273	0.490842	Q96D96	HVCN1
ENSG00000124172	610609	25	25	51	0.490196	P56381	ATP5E
ENSG00000183891	267535	252	74	151	0.490066	Q5I0X7	TTC32
ENSG00000118640	746016	83	49	100	0.49	Q9BV40	VAMP8
ENSG00000177042	74623	258	82	168	0.488095	Q96HE8	TMEM80
ENSG00000017427	401021	427	95	195	0.487179	P05019	IGF1
ENSG00000121742	413399	798	127	261	0.48659	O95452	GJB6
ENSG00000042753	458105	114	69	142	0.485915	P53680	AP2S1
ENSG00000172115	644621	145	51	105	0.485714	P99999	CYCS
ENSG00000176956	514134	243	68	140	0.485714	O94772	LY6H
ENSG00000206026	693576	152	49	101	0.485149	Q3B7S5	SMIM21
ENSG00000204195	145541	997	159	328	0.484756	Q58HT5	AWAT1
ENSG00000145592	762350	110	47	97	0.484536	P61927	RPL37
ENSG00000164181	501815	543	136	281	0.483986	A1L3X0	ELOVL7
ENSG00000102962	615120	89	45	93	0.483871	O00626	CCL22
ENSG00000183036	366678	60	30	62	0.483871	P48539	PCP4
ENSG00000182346	663385	417	74	153	0.48366	P59103	DAOA
ENSG00000151418	32466	223	57	118	0.483051	Q96LB4	ATP6V1G3
ENSG00000160233	406213	451	124	257	0.48249	Q9BY71	LRRC3
ENSG00000140932	276728	374	119	248	0.479839	Q8TAZ6	CMTM2
ENSG00000062582	110279	238	80	167	0.479042	Q96EL2	MRPS24
ENSG00000214510	577416	285	45	94	0.478723	Q1W4C9	SPINK13
ENSG00000139112	614875	227	56	117	0.478632	Q9H0R8	GABARAPL1
ENSG00000095932	41615	87	62	130	0.476923	O75264	C19orf77
ENSG00000203870	769182	52	47	99	0.474747	A6NGZ8	SMIM9
ENSG00000235169	280645	47	37	78	0.474359	B2RUZ4	SMIM1
ENSG00000131096	75348	160	46	97	0.474227	P10082	PYY
ENSG00000196800	122622	220	46	97	0.474227	Q6IE38	SPINK14
ENSG00000159182	419576	50	27	57	0.473684	Q96KF2	PRAC1
ENSG00000029559	762146	722	150	317	0.473186	P21815	IBSP
ENSG00000214736	161173	71	35	74	0.472973	Q96B49	TOMM6
ENSG00000161634	643047	67	52	110	0.472727	P81605	DCD
ENSG00000188038	205365	137	78	165	0.472727	Q496H8	NRN1L
ENSG00000187806	323858	808	129	273	0.472527	A6NGA9	TMEM202
ENSG00000165633	748427	824	151	320	0.471875	Q8IW00	VSTM4
ENSG00000128218	382428	102	58	123	0.471545	Q9UKI3	VPREB3
ENSG00000127922	591178	63	33	70	0.471429	P60896	SHFM1
ENSG00000156171	570692	426	125	266	0.469925	Q6UX65	DRAM2
ENSG00000166920	198186	95	39	83	0.46988	Q9C002	C15orf48
ENSG00000197769	737208	514	69	147	0.469388	Q9BXW4	MAP1LC3C
ENSG00000223609	601675	461	69	147	0.469388	P02042	HBD
ENSG00000164898	442600	218	53	113	0.469027	Q96HJ9	C7orf55
ENSG00000189037	741943	498	89	190	0.468421	Q9H596	DUSP21
ENSG00000110680	583651	225	66	141	0.468085	P01258	CALCA
ENSG00000132963	470373	199	66	141	0.468085	Q9Y244	POMP
ENSG00000206177	645624	172	66	141	0.468085	Q6B0K9	HBM
ENSG00000008283	75380	519	117	251	0.466135	P49447	CYB561
ENSG00000171855	164945	550	87	187	0.465241	P01574	IFNB1
ENSG00000112212	100353	509	79	170	0.464706	Q5TGU0	TSPO2
ENSG00000096092	244117	130	46	99	0.464646	Q9Y6G1	TMEM14A
ENSG00000203857	288290	955	173	373	0.463807	P14060	HSD3B1
ENSG00000233927	133199	43	32	69	0.463768	P62857	RPS28
ENSG00000070031	188412	73	56	121	0.46281	P09683	SCT
ENSG00000117450	6426	281	92	199	0.462312	Q06830	PRDX1
ENSG00000170043	36635	220	67	145	0.462069	Q9Y5R8	TRAPPC1
ENSG00000159596	687154	591	114	247	0.461538	Q5SWH9	TMEM69
ENSG00000186980	410360	158	30	65	0.461538	A1A580	KRTAP23-1
ENSG00000100575	606435	87	41	89	0.460674	Q9Y5J7	TIMM9
ENSG00000242252	736583	189	46	100	0.46	P02818	BGLAP
ENSG00000169688	125087	28	28	61	0.459016	P07438	MT1B
ENSG00000170791	535028	115	39	85	0.458824	Q9BUK0	CHCHD7
ENSG00000168118	308993	297	100	218	0.458716	P20338	RAB4A
ENSG00000186977	202986	251	33	72	0.458333	Q3LI72	KRTAP19-5
ENSG00000182183	455853	305	87	190	0.457895	Q6UWV7	FAM159A
ENSG00000162817	183458	160	65	142	0.457746	Q9H7X2	C1orf115
ENSG00000068615	743682	316	92	201	0.457711	Q9H902	REEP1
ENSG00000046653	542243	619	121	265	0.456604	Q13491	GPM6B
ENSG00000182628	80974	158	55	121	0.454545	Q8WVK7	SKA2
ENSG00000215547	590367	189	40	88	0.454545	Q30KQ5	DEFB115
ENSG00000148344	190438	167	69	152	0.453947	O14684	PTGES
ENSG00000100196	606388	844	97	214	0.453271	O43731	KDELR3
ENSG00000178586	493919	917	150	331	0.453172	Q8NGW1	OR6B3
ENSG00000111678	30579	152	57	126	0.452381	Q99622	C12orf57
ENSG00000102317	640794	145	71	157	0.452229	P98179	RBM3
ENSG00000179331	537470	508	98	217	0.451613	Q14964	RAB39A
ENSG00000108878	212007	347	100	222	0.45045	Q06432	CACNG1
ENSG00000137090	733998	809	168	373	0.450402	Q9Y5R6	DMRT1
ENSG00000198856	684362	203	67	149	0.449664	Q9NRP0	OSTC
ENSG00000127472	166032	262	62	138	0.449275	P39877	PLA2G5
ENSG00000126860	211782	487	106	236	0.449153	P22794	EVI2A
ENSG00000213853	725412	385	75	167	0.449102	P54851	EMP2
ENSG00000146047	500522	324	57	127	0.448819	Q96A08	HIST1H2BA
ENSG00000121644	558420	404	87	194	0.448454	Q9BSY9	DESI2
ENSG00000125903	270026	223	82	183	0.448087	Q9H1M3	DEFB129
ENSG00000204421	469508	127	56	125	0.448	O95867	LY6G6C
ENSG00000138613	33091	558	115	257	0.447471	Q8WW43	APH1B
ENSG00000206013	175797	144	59	132	0.44697	A6NNB3	IFITM5
ENSG00000198794	80470	690	105	235	0.446809	Q8TAC9	SCAMP5
ENSG00000154582	265276	135	50	112	0.446429	Q15369	TCEB1
ENSG00000184270	56180	387	58	130	0.446154	Q8IUE6	HIST2H2AB
ENSG00000184857	426635	521	95	213	0.446009	Q96B77	TMEM186
ENSG00000165762	192076	3135	140	314	0.44586	Q8NGD2	OR4K2
ENSG00000143954	326721	841	78	175	0.445714	Q6UW15	REG3G
ENSG00000120162	542211	469	96	216	0.444444	Q86TA1	MOB3B
ENSG00000167822	439810	2389	140	315	0.444444	Q8NGG0	OR8J3
ENSG00000188186	458115	80	44	99	0.444444	Q0VGL1	LAMTOR4
ENSG00000188508	622486	182	44	99	0.444444	P60985	KRTDAP
ENSG00000125995	610705	65	35	79	0.443038	P60602	ROMO1
ENSG00000136238	477591	365	85	192	0.442708	P63000	RAC1
ENSG00000157600	128022	846	131	297	0.441077	Q5U3C3	TMEM164
ENSG00000133878	592189	661	93	211	0.440758	Q9BV47	DUSP26
ENSG00000105697	395006	179	37	84	0.440476	P81172	HAMP
ENSG00000166347	15962	109	59	134	0.440299	P00167	CYB5A
ENSG00000133169	66838	350	55	125	0.44	Q9HBH7	BEX1
ENSG00000173947	685309	440	84	191	0.439791	Q8TCI5	PIFO
ENSG00000134548	49231	136	51	116	0.439655	Q9BT56	C12orf39
ENSG00000103152	258771	310	131	298	0.439597	P29372	MPG
ENSG00000164112	349291	281	57	130	0.438462	Q4W5P6	TMEM155
ENSG00000091844	740762	452	92	210	0.438095	Q9UGC6	RGS17
ENSG00000101460	164294	191	53	121	0.438017	Q9H492	MAP1LC3A
ENSG00000116717	319930	130	72	165	0.436364	P24522	GADD45A
ENSG00000176239	545043	1628	136	312	0.435897	Q9H340	OR51B6
ENSG00000147535	763076	241	115	264	0.435606	Q8NEB5	PPAPDC1B
ENSG00000138472	477140	568	91	209	0.435407	O95843	GUCA1C
ENSG00000145358	281151	339	84	193	0.435233	Q96D03	DDIT4L
ENSG00000134200	471351	453	60	138	0.434783	P01222	TSHB
ENSG00000156482	449188	162	50	115	0.434783	P62888	RPL30
ENSG00000181616	589604	1290	139	320	0.434375	Q8NGJ2	OR52H1
ENSG00000180509	366675	189	56	129	0.434109	P15382	KCNE1
ENSG00000134153	435865	550	105	242	0.433884	Q9NPA0	EMC7
ENSG00000159199	687706	90	59	136	0.433824	P05496	ATP5G1
ENSG00000113525	241782	143	58	134	0.432836	P05113	IL5
ENSG00000214063	650551	310	103	238	0.432773	O14817	TSPAN4
ENSG00000118507	392036	231	45	104	0.432692	O43687	AKAP7
ENSG00000189043	299327	90	35	81	0.432099	O00483	NDUFA4
ENSG00000168476	495583	270	111	257	0.431907	Q9H6H4	REEP4
ENSG00000132446	225532	527	79	183	0.431694	Q9BXU8	FTHL17
ENSG00000187699	263971	111	41	95	0.431579	Q9BSF0	C2orf88
ENSG00000211584	663200	147	63	146	0.431507	Q6P1K1	SLC48A1
ENSG00000171561	440777	929	138	320	0.43125	A6NND4	OR2AT4
ENSG00000104499	636359	392	68	158	0.43038	Q99445	GML
ENSG00000143546	713140	110	40	93	0.430108	P05109	S100A8
ENSG00000176209	741392	105	46	107	0.429907	Q96E16	SMIM19
ENSG00000179363	323676	402	72	168	0.428571	Q5JXX7	TMEM31
ENSG00000111701	592637	894	101	236	0.427966	P41238	APOBEC1
ENSG00000182698	709779	87	74	173	0.427746	Q5W5W9	RESP18
ENSG00000183396	338880	176	68	159	0.427673	A2RUT3	TMEM89
ENSG00000128973	132134	362	133	311	0.427653	Q9NWW5	CLN6
ENSG00000204869	693761	150	53	124	0.427419	Q6B9Z1	IGFL4
ENSG00000180964	163812	114	50	117	0.42735	Q8IYN2	TCEAL8
ENSG00000213714	456066	308	73	171	0.426901	Q5JX69	FAM209B
ENSG00000174937	329172	2380	131	307	0.42671	Q8NGP4	OR5M3
ENSG00000197437	117507	2736	131	307	0.42671	Q8NGZ3	OR13G1
ENSG00000168243	758136	220	32	75	0.426667	P50150	GNG4
ENSG00000112167	428059	263	78	183	0.42623	Q9NPB0	SAYSD1
ENSG00000149483	468155	338	69	162	0.425926	Q9NPI0	TMEM138
ENSG00000132329	5935	213	63	148	0.425676	O60894	RAMP1
ENSG00000180872	555005	183	48	113	0.424779	Q30KQ8	DEFB112
ENSG00000169213	649732	619	93	219	0.424658	P20337	RAB3B
ENSG00000158234	291748	245	76	179	0.424581	Q9NVQ4	FAIM
ENSG00000183978	59600	88	45	106	0.424528	Q9Y2R0	COA3
ENSG00000188580	417063	849	88	208	0.423077	Q5VXU1	NKAIN2
ENSG00000110900	278078	495	107	253	0.422925	A1L157	TSPAN11
ENSG00000143196	322078	427	85	201	0.422886	Q07507	DPT
ENSG00000140830	211585	341	63	149	0.422819	Q9NX01	TXNL4B
ENSG00000169427	97003	1634	158	374	0.42246	Q9NPC2	KCNK9
ENSG00000184351	745437	242	38	90	0.422222	Q8IUB9	KRTAP19-1
ENSG00000107020	174074	314	62	147	0.421769	Q9HBL7	PLGRKT
ENSG00000184454	79517	207	43	102	0.421569	Q5T1S8	NCMAP
ENSG00000166091	166707	580	94	223	0.421525	Q96DZ9	CMTM5
ENSG00000151353	639134	533	59	140	0.421429	Q96B42	TMEM18
ENSG00000111536	150215	463	72	171	0.421053	Q9NPH9	IL26
ENSG00000115944	334412	97	48	114	0.421053	O14548	COX7A2L
ENSG00000137726	341415	98	40	95	0.421053	Q9H0Q3	FXYD6
ENSG00000171227	688372	601	80	190	0.421053	Q8WXS4	TMEM37
ENSG00000204548	597138	140	32	76	0.421053	Q5J5C9	DEFB121
ENSG00000196890	720443	252	53	126	0.420635	Q8N257	HIST3H2BB
ENSG00000162891	124247	415	74	176	0.420455	Q9NYY1	IL20
ENSG00000121858	562531	481	118	281	0.419929	P50591	TNFSF10
ENSG00000156269	553151	673	96	229	0.419214	Q9BSU3	NAA11
ENSG00000241563	751823	184	44	105	0.419048	O00230	CORT
ENSG00000140990	400193	217	72	172	0.418605	O96000	NDUFB10
ENSG00000254737	356390	1469	130	311	0.418006	Q8NGN3	OR10G4
ENSG00000185885	204312	176	52	125	0.416	P13164	IFITM1
ENSG00000253313	667534	167	47	113	0.415929	Q8IVY1	C1orf210
ENSG00000155307	476560	581	155	373	0.41555	Q9NSI8	SAMSN1
ENSG00000174792	126719	209	54	130	0.415385	Q17RF5	C4orf26
ENSG00000099804	581522	292	98	236	0.415254	P49427	CDC34
ENSG00000105583	21561	124	44	106	0.415094	Q9Y284	WDR83OS
ENSG00000132661	176818	268	58	140	0.414286	Q9UKK6	NXT1
ENSG00000168273	64354	29	29	70	0.414286	Q8WVI0	SMIM4
ENSG00000181965	166766	349	98	237	0.413502	Q92886	NEUROG1
ENSG00000156885	770878	141	40	97	0.412371	Q02221	COX6A2
ENSG00000163220	575876	91	47	114	0.412281	P06702	S100A9
ENSG00000067113	6559	648	117	284	0.411972	O14494	PPAP2A
ENSG00000172489	560887	2765	140	340	0.411765	Q8NGG3	OR5T3
ENSG00000186480	510953	435	114	277	0.411552	O15503	INSIG1
ENSG00000149507	219634	406	65	158	0.411392	Q86WS3	OOSP2
ENSG00000255501	691646	81	37	90	0.411111	P57730	CARD18
ENSG00000198643	57388	487	92	224	0.410714	Q96BQ1	FAM3D
ENSG00000184140	444160	1338	128	312	0.410256	Q8NGB9	OR4F6
ENSG00000131055	572737	383	70	171	0.409357	Q96KJ9	COX4I2
ENSG00000167194	407239	353	54	132	0.409091	Q96LL3	C16orf92
ENSG00000168081	201837	352	72	176	0.409091	Q13519	PNOC
ENSG00000177868	46988	38	27	66	0.409091	Q8N300	CCDC23
ENSG00000058799	588086	570	125	306	0.408497	Q9Y548	YIPF1
ENSG00000101435	731106	406	60	147	0.408163	Q9H4G1	CST9L
ENSG00000157916	250200	186	80	196	0.408163	O15258	RER1
ENSG00000166926	515747	264	60	147	0.408163	Q96DS6	MS4A6E
ENSG00000157551	3918	777	153	375	0.408	Q99712	KCNJ15
ENSG00000118702	709255	138	44	108	0.407407	P01286	GHRH
ENSG00000142961	493739	359	88	216	0.407407	Q70IA8	MOB3C
ENSG00000169689	771572	33	33	81	0.407407	A8MT69	STRA13
ENSG00000184022	698070	2095	127	312	0.407051	Q8NGZ9	OR2T10
ENSG00000242180	313391	2206	127	312	0.407051	Q9H339	OR51B5
ENSG00000166002	208155	45	24	59	0.40678	Q9NRQ5	SMCO4
ENSG00000105968	23485	140	52	128	0.40625	Q71UI9	H2AFV
ENSG00000213064	283281	127	65	160	0.40625	O95562	SFT2D2
ENSG00000234906	135530	129	41	101	0.405941	P02655	APOC2
ENSG00000176340	560952	89	28	69	0.405797	P10176	COX8A
ENSG00000136867	662099	209	58	143	0.405594	O15432	SLC31A2
ENSG00000135441	29720	85	62	153	0.405229	P78537	BLOC1S1
ENSG00000100739	492306	690	143	353	0.405099	P46663	BDKRB1
ENSG00000257115	58654	1770	132	326	0.404908	B2RN74	OR11H12
ENSG00000135643	210384	511	85	210	0.404762	Q86W47	KCNMB4
ENSG00000141316	408235	336	87	215	0.404651	Q8IXA5	SPACA3
ENSG00000182195	727039	389	59	146	0.40411	O95751	LDOC1
ENSG00000149651	81719	130	40	99	0.40404	Q6UDR6	SPINT4
ENSG00000186889	516143	303	80	198	0.40404	Q86X19	TMEM17
ENSG00000181767	314816	3014	126	312	0.403846	Q8N162	OR8H2
ENSG00000183024	158937	853	126	313	0.402556	P47890	OR1G1
ENSG00000167874	629386	129	64	159	0.402516	Q6PEY1	TMEM88
ENSG00000180934	679558	1835	128	318	0.402516	Q8NGH5	OR56A1
ENSG00000120337	443542	497	80	199	0.40201	Q9UNG2	TNFSF18
ENSG00000213927	584494	172	45	112	0.401786	Q9Y4X3	CCL27
ENSG00000116237	17770	400	114	284	0.401408	O60725	ICMT
ENSG00000155265	189637	252	67	167	0.401198	Q2TAP0	GOLGA7B
ENSG00000212127	706595	690	127	317	0.400631	Q9NYV8	TAS2R14
ENSG00000151117	74483	496	96	240	0.4	Q8N2M4	TMEM86A
ENSG00000183671	496819	1105	142	355	0.4	P46091	GPR1
ENSG00000186146	324364	95	28	70	0.4	P59861	DEFB131
ENSG00000196743	359663	277	77	193	0.398964	P17900	GM2A
ENSG00000204640	334374	655	61	153	0.398693	Q5H8A3	NMS
ENSG00000124731	470925	421	93	234	0.397436	Q9NP99	TREM1
ENSG00000261857	151013	258	52	131	0.396947	Q16674	MIA
ENSG00000203814	611882	172	50	126	0.396825	Q5QNW6	HIST2H2BF
ENSG00000243749	40647	61	61	154	0.396104	Q8NCS4	ZMYM6NB
ENSG00000006659	699942	373	55	139	0.395683	Q8TCE9	LGALS14
ENSG00000135324	644540	791	81	205	0.395122	Q96G30	MRAP2
ENSG00000206069	538584	234	79	200	0.395	Q6ICI0	TMEM211
ENSG00000170624	405553	716	114	289	0.394464	Q92629	SGCD
ENSG00000180974	139501	1773	123	312	0.394231	Q8NGH9	OR52E4
ENSG00000144746	577353	283	74	188	0.393617	O75915	ARL6IP5
ENSG00000204444	598309	201	74	188	0.393617	O95445	APOM
ENSG00000173418	693892	284	70	178	0.393258	P61599	NAA20
ENSG00000048540	465517	160	57	145	0.393103	Q8TAP4	LMO3
ENSG00000160202	338765	378	68	173	0.393064	P02489	CRYAA
ENSG00000153485	543011	161	64	163	0.392638	Q8N6I4	TMEM251
ENSG00000182400	729739	102	62	158	0.392405	Q86SZ2	TRAPPC6B
ENSG00000170091	627073	365	67	171	0.391813	Q9Y328	NSG2
ENSG00000168461	154774	122	76	194	0.391753	Q13636	RAB31
ENSG00000185385	721697	730	121	309	0.391586	O14581	OR7A17
ENSG00000258817	94586	3063	121	309	0.391586	Q8NGP0	OR4C13
ENSG00000139998	667557	153	83	212	0.391509	P59190	RAB15
ENSG00000168582	643898	354	68	174	0.390805	P11844	CRYGA
ENSG00000066322	974	434	109	279	0.390681	Q9BW60	ELOVL1
ENSG00000164405	278335	41	32	82	0.390244	O14949	UQCRQ
ENSG00000214642	161197	152	32	82	0.390244	Q30KQ7	DEFB113
ENSG00000198818	171530	167	62	159	0.389937	Q8WV19	SFT2D1
ENSG00000225781	334020	1519	122	313	0.389776	Q8N148	OR6V1
ENSG00000183598	283182	189	53	136	0.389706	Q71DI3	HIST2H3D
ENSG00000146425	398590	61	44	113	0.389381	P63172	DYNLT1
ENSG00000196844	573449	103	44	113	0.389381	Q6UY27	PATE2
ENSG00000160932	264611	191	51	131	0.389313	Q16553	LY6E
ENSG00000154079	262175	51	42	108	0.388889	Q5VUM1	C6orf57
ENSG00000221996	78647	1519	122	314	0.388535	Q8NGK2	OR52B4
ENSG00000151665	716427	209	85	219	0.388128	Q07326	PIGF
ENSG00000161267	590728	344	133	343	0.387755	Q02338	BDH1
ENSG00000171862	601740	6294	156	403	0.387097	P60484	PTEN
ENSG00000173077	249869	70	27	70	0.385714	Q9P2X7	1-Dec
ENSG00000188910	606816	408	104	270	0.385185	O75712	GJB3
ENSG00000154096	307521	300	62	161	0.385093	P04216	THY1
ENSG00000169836	541878	2439	179	465	0.384946	P29371	TACR3
ENSG00000011105	184854	376	92	239	0.384937	O75954	TSPAN9
ENSG00000013563	718972	344	116	302	0.384106	P49184	DNASE1L1
ENSG00000125831	167845	339	53	138	0.384058	Q9H112	CST11
ENSG00000135413	68610	140	53	138	0.384058	Q9GZZ8	LACRT
ENSG00000172154	70861	2653	119	310	0.383871	Q8N0Y5	OR8I2
ENSG00000168824	627352	296	71	185	0.383784	P42857	NSG1
ENSG00000176567	90659	1512	117	305	0.383607	Q8NH49	OR4X1
ENSG00000111358	631738	289	118	308	0.383117	Q13889	GTF2H3
ENSG00000133985	737722	248	85	222	0.382883	Q92623	TTC9
ENSG00000164136	761976	190	62	162	0.382716	P40933	IL15
ENSG00000170516	214653	299	31	81	0.382716	Q8TF08	COX7B2
ENSG00000008438	151032	339	75	196	0.382653	O75594	PGLYRP1
ENSG00000070388	254632	189	65	170	0.382353	Q9HCT0	FGF22
ENSG00000108960	359781	616	91	238	0.382353	Q15546	MMD
ENSG00000122304	388995	100	39	102	0.382353	P04554	PRM2
ENSG00000167130	563233	652	91	238	0.382353	Q86YN1	DOLPP1
ENSG00000177752	385174	654	107	280	0.382143	Q8N8F6	YIPF7
ENSG00000160886	61678	199	63	165	0.381818	Q17RY6	LY6K
ENSG00000197296	775956	461	100	262	0.381679	Q8N6M3	FITM2
ENSG00000170855	333406	29	29	76	0.381579	O43715	TRIAP1
ENSG00000174871	566774	184	61	160	0.38125	Q6PI25	CNIH2
ENSG00000180875	541192	413	64	168	0.380952	Q9H772	GREM2
ENSG00000181552	443276	244	56	147	0.380952	P56851	EDDM3B
ENSG00000156928	308234	400	89	234	0.380342	Q96EH3	MALSU1
ENSG00000184005	687769	1300	116	305	0.380328	Q8NDV1	ST6GALNAC3
ENSG00000141759	153917	179	54	142	0.380282	P83876	TXNL4A
ENSG00000176299	449430	3057	119	313	0.380192	Q8NGD0	OR4M1
ENSG00000106399	39582	190	46	121	0.380165	P35244	RPA3
ENSG00000171224	200715	276	46	121	0.380165	Q96D05	C10orf35
ENSG00000180098	605724	340	109	287	0.379791	Q9NX07	TRNAU1AP
ENSG00000134193	508547	298	60	158	0.379747	Q9BYZ8	REG4
ENSG00000167191	569588	1053	153	403	0.379653	Q9NZH0	GPRC5B
ENSG00000149716	254686	155	52	137	0.379562	Q8WV07	ORAOV1
ENSG00000170540	698927	432	77	203	0.37931	Q15041	ARL6IP1
ENSG00000147123	216957	198	58	153	0.379085	Q9NX14	NDUFB11
ENSG00000132965	193460	301	61	161	0.378882	P20292	ALOX5AP
ENSG00000106330	293118	458	89	235	0.378723	O75425	MOSPD3
ENSG00000171421	215050	88	39	103	0.378641	Q9P0J6	MRPL36
ENSG00000114279	457614	716	92	243	0.378601	P61328	FGF12
ENSG00000167515	638987	119	53	140	0.378571	Q9UL33	TRAPPC2L
ENSG00000196071	748519	3526	118	312	0.378205	Q8N349	OR2L13
ENSG00000148604	636541	986	110	291	0.378007	P47804	RGR
ENSG00000204287	551926	859	96	254	0.377953	P01903	HLA-DRA
ENSG00000129128	664030	201	68	180	0.377778	P61009	SPCS3
ENSG00000139194	377957	255	51	135	0.377778	P82980	RBP5
ENSG00000172551	508730	98	34	90	0.377778	Q96DR8	MUCL1
ENSG00000176230	476893	1225	119	315	0.377778	Q8NGC6	OR4K17
ENSG00000189171	550873	110	37	98	0.377551	Q99584	S100A13
ENSG00000186509	585675	1122	117	310	0.377419	Q8NGQ5	OR9Q1
ENSG00000136240	27499	288	80	212	0.377358	P33947	KDELR2
ENSG00000167996	578278	213	69	183	0.377049	P02794	FTH1
ENSG00000205358	479101	28	23	61	0.377049	P80294	MT1H
ENSG00000231389	470107	295	98	260	0.376923	P20036	HLA-DPA1
ENSG00000109133	545911	335	93	247	0.376518	P57088	TMEM33
ENSG00000143556	97199	123	38	101	0.376238	P31151	S100A7
ENSG00000186881	102000	1373	120	319	0.376176	Q8NGS4	OR13F1
ENSG00000124251	51335	448	109	290	0.375862	Q9Y2B4	TP53TG5
ENSG00000187980	93314	305	56	149	0.375839	Q5R387	PLA2G2C
ENSG00000197614	23872	335	65	173	0.375723	Q13361	MFAP5
ENSG00000228607	77838	626	86	229	0.375546	C9JDP6	CLDN25
ENSG00000076043	697053	210	89	237	0.375527	Q9Y3B8	REXO2
ENSG00000197887	303160	1293	122	325	0.375385	Q8NGQ3	OR1S2
ENSG00000167769	342389	1138	99	264	0.375	Q8TDN7	ACER1
ENSG00000174957	452042	2470	117	312	0.375	Q8NH18	OR5J2
ENSG00000179673	451724	62	45	120	0.375	Q8N4K4	RPRML
ENSG00000180708	348398	1958	117	312	0.375	Q6IF99	OR10K2
ENSG00000189292	263454	167	57	152	0.375	Q6UX46	FAM150B
ENSG00000189334	598021	90	39	104	0.375	Q9HCY8	S100A14
ENSG00000253148	371816	354	57	152	0.375	Q2M5E4	RGS21
ENSG00000128519	310937	1921	109	291	0.37457	Q9NYV7	TAS2R16
ENSG00000205929	694036	188	82	219	0.374429	Q9NYP8	C21orf62
ENSG00000064995	64131	117	79	211	0.374408	Q15544	TAF11
ENSG00000137502	136998	391	76	203	0.374384	Q15771	RAB30
ENSG00000133639	528625	123	64	171	0.374269	P62324	BTG1
ENSG00000181016	342683	191	49	131	0.374046	Q8N8F7	LSMEM1
ENSG00000136868	638072	330	71	190	0.373684	O15431	SLC31A1
ENSG00000111537	462920	392	62	166	0.373494	P01579	IFNG
ENSG00000213123	716634	335	53	142	0.373239	Q8WW35	TCTEX1D2
ENSG00000102393	96211	586	160	429	0.37296	P06280	GLA
ENSG00000135517	759494	944	98	263	0.372624	P30301	MIP
ENSG00000173141	171724	116	38	102	0.372549	Q9BQC6	MRP63
ENSG00000105612	442932	562	134	360	0.372222	O00115	DNASE2
ENSG00000114956	566347	381	103	277	0.371841	Q16854	DGUOK
ENSG00000089723	10037	321	87	234	0.371795	Q96DC9	OTUB2
ENSG00000078589	352487	2386	126	339	0.371681	O00398	P2RY10
ENSG00000000003	308924	425	91	245	0.371429	O43657	TSPAN6
ENSG00000127074	79070	421	59	159	0.371069	O14921	RGS13
ENSG00000172188	425149	1778	115	310	0.370968	Q6IEV9	OR4C11
ENSG00000136634	455438	271	66	178	0.370787	P22301	IL10
ENSG00000196099	340508	1702	116	313	0.370607	Q8NGM8	OR6M1
ENSG00000175970	34388	456	93	251	0.370518	A6NIH7	UNC119B
ENSG00000100908	256665	191	77	208	0.370192	Q9Y3B6	EMC9
ENSG00000204193	726891	145	47	127	0.370079	Q6A555	TXNDC8
ENSG00000109220	160608	255	61	165	0.369697	Q9UKJ5	CHIC2
ENSG00000183303	475513	1236	119	322	0.369565	Q8WZ92	OR5P2
ENSG00000178127	421710	219	92	249	0.369478	P19404	NDUFV2
ENSG00000180772	384670	1560	134	363	0.369146	P50052	AGTR2
ENSG00000184900	195347	69	38	103	0.368932	P55854	SUMO3
ENSG00000161958	630568	214	83	225	0.368889	Q92914	FGF11
ENSG00000174529	331126	468	94	255	0.368627	Q6P7N7	TMEM81
ENSG00000125245	103374	842	122	331	0.36858	Q14330	GPR18
ENSG00000100721	381500	343	42	114	0.368421	P56279	TCL1A
ENSG00000214226	192718	109	42	114	0.368421	Q0P5P2	C17orf67
ENSG00000172992	446020	358	85	231	0.367965	Q8WVC6	DCAKD
ENSG00000109929	288120	902	110	299	0.367893	O75845	SC5D
ENSG00000102924	351280	516	71	193	0.367876	P23435	CBLN1
ENSG00000242616	639340	48	25	68	0.367647	P50151	GNG10
ENSG00000183389	333375	1458	115	313	0.367412	Q8NGH8	OR56A4
ENSG00000205497	513569	2021	115	313	0.367412	Q8NGJ6	OR51A4
ENSG00000176198	444367	1630	119	324	0.367284	Q8NGC9	OR11H4
ENSG00000013297	578396	495	76	207	0.36715	O75508	CLDN11
ENSG00000159388	231241	157	58	158	0.367089	P78543	BTG2
ENSG00000138944	555370	619	73	199	0.366834	Q3SXP7	KIAA1644
ENSG00000115446	754674	369	95	259	0.366795	Q53HI1	UNC50
ENSG00000138814	447722	630	191	521	0.366603	Q08209	PPP3CA
ENSG00000144231	291039	190	52	142	0.366197	O15514	POLR2D
ENSG00000198015	453806	120	52	142	0.366197	Q9Y6G3	MRPL42
ENSG00000172199	724725	1843	113	309	0.365696	Q8NH10	OR8U1
ENSG00000115738	520880	211	49	134	0.365672	Q02363	ID2
ENSG00000132563	114422	215	92	252	0.365079	Q9BRK0	REEP2
ENSG00000139826	221205	857	123	337	0.364985	Q7L211	ABHD13
ENSG00000197977	76409	957	108	296	0.364865	Q9NXB9	ELOVL2
ENSG00000196539	599291	1853	116	318	0.36478	Q8NH03	OR2T3
ENSG00000156026	59261	630	128	351	0.364672	Q8NE86	MCU
ENSG00000172031	137349	705	132	362	0.364641	Q8IUS5	EPHX4
ENSG00000165996	93184	597	105	288	0.364583	B0YJ81	PTPLA
ENSG00000102158	618562	765	122	335	0.364179	Q9H0U3	MAGT1
ENSG00000115271	522367	233	79	217	0.364055	P28676	GCA
ENSG00000183813	445478	903	131	360	0.363889	P51679	CCR4
ENSG00000124107	601018	101	48	132	0.363636	P03973	SLPI
ENSG00000176244	18227	109	32	88	0.363636	Q8N6N7	ACBD7
ENSG00000205186	723938	217	48	132	0.363636	Q0Z7S8	FABP9
ENSG00000254647	364860	63	40	110	0.363636	P01308	INS
ENSG00000129682	670400	754	89	245	0.363265	Q92913	FGF13
ENSG00000183726	706952	164	57	157	0.363057	O95807	TMEM50A
ENSG00000258083	84325	1479	114	314	0.363057	Q8NGU2	OR9A4
ENSG00000172208	450338	2011	110	303	0.363036	Q8NGF9	OR4X2
ENSG00000254440	90533	56	49	135	0.362963	Q9GZY1	PBOV1
ENSG00000185721	53326	427	133	367	0.362398	Q9Y295	DRG1
ENSG00000161798	204960	453	96	265	0.362264	P55064	AQP5
ENSG00000168124	707991	801	113	312	0.362179	O43749	OR1F1
ENSG00000114850	632849	138	67	185	0.362162	Q9UNL2	SSR3
ENSG00000169248	267543	99	34	94	0.361702	O14625	CXCL11
ENSG00000183251	758840	1945	112	310	0.36129	Q9Y5P0	OR51B4
ENSG00000236032	410457	2264	112	310	0.36129	A6NHG9	OR5H14
ENSG00000196171	316962	2606	117	324	0.361111	Q8NGY2	OR6K2
ENSG00000118271	419637	268	53	147	0.360544	P02766	TTR
ENSG00000126267	317041	119	31	86	0.360465	P14854	COX6B1
ENSG00000168148	67268	291	49	136	0.360294	Q16695	HIST3H3
ENSG00000188710	682803	158	49	136	0.360294	P83859	QRFP
ENSG00000182372	8933	638	103	286	0.36014	Q9UBY8	CLN8
ENSG00000109181	254011	1547	190	528	0.359848	P36537	UGT2B10
ENSG00000172005	96922	293	55	153	0.359477	P21145	MAL
ENSG00000170231	101385	212	46	128	0.359375	P51161	FABP6
ENSG00000256053	187915	148	74	206	0.359223	Q96IL0	APOPT1
ENSG00000131264	377451	726	102	284	0.359155	O14627	CDX4
ENSG00000184698	728710	1745	117	326	0.358896	Q9H341	OR51M1
ENSG00000160307	716155	88	33	92	0.358696	P04271	S100B
ENSG00000213463	108559	94	52	145	0.358621	P57105	SYNJ2BP
ENSG00000109208	452305	338	48	134	0.358209	Q99954	SMR3A
ENSG00000113732	678477	96	29	81	0.358025	O15342	ATP6V0E1
ENSG00000179934	425881	775	127	355	0.357746	P51685	CCR8
ENSG00000180483	282306	131	30	84	0.357143	Q8N690	DEFB119
ENSG00000239779	688785	217	96	269	0.356877	Q96G27	WBP1
ENSG00000157093	196718	336	52	146	0.356164	Q96KX0	LYZL4
ENSG00000109083	435882	144	47	132	0.356061	Q8IY31	IFT20
ENSG00000179615	615252	299	110	309	0.355987	Q8NGE2	OR2AP1
ENSG00000122133	712455	269	64	180	0.355556	P09466	PAEP
ENSG00000135824	451073	485	64	180	0.355556	P57771	RGS8
ENSG00000072042	251205	324	113	318	0.355346	Q8TC12	RDH11
ENSG00000172938	647888	946	114	321	0.35514	Q8TDS7	MRGPRD
ENSG00000206536	620702	1502	114	321	0.35514	A6NET4	OR5K3
ENSG00000124588	604581	409	82	231	0.354978	P16083	NQO2
ENSG00000151882	160900	165	45	127	0.354331	Q9NRJ3	CCL28
ENSG00000203805	558168	648	96	271	0.354244	Q5VZY2	PPAPDC1A
ENSG00000149926	107960	561	97	274	0.354015	Q71RH2	FAM57B
ENSG00000132570	355106	63	46	130	0.353846	Q9H0N5	PCBD2
ENSG00000181218	631773	170	46	130	0.353846	Q7L7L0	HIST3H2A
ENSG00000101417	348479	558	75	212	0.353774	Q9Y6I8	PXMP4
ENSG00000185825	734190	236	87	246	0.353659	P51572	BCAP31
ENSG00000101883	170763	237	65	184	0.353261	Q8NHV9	RHOXF1
ENSG00000183844	247536	183	83	235	0.353191	P58499	FAM3B
ENSG00000124783	245830	240	101	286	0.353147	P43307	SSR1
ENSG00000106178	491075	159	42	119	0.352941	O00175	CCL24
ENSG00000163923	578181	58	18	51	0.352941	Q96EH5	RPL39L
ENSG00000188000	530209	1570	110	312	0.352564	Q96RA2	OR7D2
ENSG00000197454	396447	948	110	312	0.352564	Q8NG80	OR2L5
ENSG00000157224	473943	887	86	244	0.352459	P56749	CLDN12
ENSG00000128039	726392	678	112	318	0.352201	Q9H8P0	SRD5A3
ENSG00000173335	700220	189	56	159	0.352201	Q5W186	CST9
ENSG00000174970	548178	2514	106	301	0.352159	Q8NH19	OR10AG1
ENSG00000078124	622642	453	94	267	0.35206	Q9NUN7	ACER3
ENSG00000172689	267599	603	94	267	0.35206	Q96PG2	MS4A10
ENSG00000214140	178337	28	19	54	0.351852	Q00LT1	PRCD
ENSG00000187612	577643	2572	109	310	0.351613	Q8NH69	OR5W2
ENSG00000257138	49469	1097	117	333	0.351351	P59533	TAS2R38
ENSG00000117362	403225	473	93	265	0.350943	Q96BI3	APH1A
ENSG00000105696	41953	380	120	342	0.350877	Q9UK28	TMEM59L
ENSG00000124103	469454	313	60	171	0.350877	Q5JX71	FAM209A
ENSG00000182676	477764	140	54	154	0.350649	Q86WC6	PPP1R27
ENSG00000214097	694716	302	75	214	0.350467	Q147U7	SMCO1
ENSG00000163449	546704	583	104	297	0.350168	Q96HH4	TMEM169
ENSG00000070087	404844	142	49	140	0.35	P35080	PFN2
ENSG00000176920	16641	586	120	343	0.349854	Q10981	FUT2
ENSG00000171243	565310	309	72	206	0.349515	Q6X4U4	SOSTDC1
ENSG00000137288	154389	134	44	126	0.349206	Q9BRT2	UQCC2
ENSG00000163646	581766	642	81	232	0.349138	P58418	CLRN1
ENSG00000140876	155559	324	83	238	0.348739	P0C024	NUDT7
ENSG00000105711	373600	191	76	218	0.348624	Q07699	SCN1B
ENSG00000126458	218068	150	76	218	0.348624	P10301	RRAS
ENSG00000156234	541933	144	38	109	0.348624	O43927	CXCL13
ENSG00000152292	555375	186	61	175	0.348571	Q7Z4S9	SH2D6
ENSG00000008394	403365	201	54	155	0.348387	P10620	MGST1
ENSG00000179468	144685	1222	108	310	0.348387	Q8NGT5	OR9A2
ENSG00000147138	173064	2188	116	333	0.348348	Q9BXC1	GPR174
ENSG00000163762	499963	255	70	201	0.348259	Q96CE8	TM4SF18
ENSG00000170929	514491	811	109	313	0.348243	Q8NGA1	OR1M1
ENSG00000196661	295717	1052	109	313	0.348243	Q8NGG8	OR8B3
ENSG00000172410	17780	328	47	135	0.348148	Q9Y5Q6	INSL5
ENSG00000116218	535619	1102	133	383	0.347258	Q9NP85	NPHS2
ENSG00000175143	373459	2520	128	369	0.346883	O43869	OR2T1
ENSG00000074842	766975	132	60	173	0.346821	Q969H8	C19orf10
ENSG00000149435	224071	367	78	225	0.346667	Q9BX51	GGTLC1
ENSG00000186687	399693	78	36	104	0.346154	Q5U5X0	LYRM7
ENSG00000116670	512270	179	73	211	0.345972	Q9UI95	MAD2L2
ENSG00000124333	348274	433	76	220	0.345455	P51809	VAMP7
ENSG00000105198	174266	418	48	139	0.345324	Q9UHV8	LGALS13
ENSG00000005059	596560	336	116	336	0.345238	Q9NWR8	CCDC109B
ENSG00000142484	99094	297	68	197	0.345178	O14894	TM4SF5
ENSG00000198336	434227	155	68	197	0.345178	P12829	MYL4
ENSG00000173915	27878	20	20	58	0.344828	Q96IX5	USMG5
ENSG00000090554	700049	158	81	235	0.344681	P49771	FLT3LG
ENSG00000101236	182891	182	51	148	0.344595	Q9Y225	RNF24
ENSG00000117318	350442	149	41	119	0.344538	Q02535	ID3
ENSG00000109163	653516	702	113	328	0.344512	P30968	GNRHR
ENSG00000181961	625224	2776	113	328	0.344512	Q8NH70	OR4A16
ENSG00000169777	254362	2009	103	299	0.344482	Q9NYW7	TAS2R1
ENSG00000132603	372898	320	62	180	0.344444	Q9Y221	NIP7
ENSG00000165553	747588	202	52	151	0.344371	Q9NPG2	NGB
ENSG00000165120	702600	557	84	244	0.344262	Q8WWF3	SSMEM1
ENSG00000182585	716929	151	53	154	0.344156	Q6UW88	EPGN
ENSG00000243927	433291	205	43	125	0.344	P82932	MRPS6
ENSG00000124098	73275	258	66	192	0.34375	Q96KR6	FAM210B
ENSG00000183918	334147	379	44	128	0.34375	O60880	SH2D1A
ENSG00000169446	50773	206	45	131	0.343511	Q8N4V1	MMGT1
ENSG00000242114	14351	222	57	166	0.343373	Q9UDX5	MTFP1
ENSG00000121381	278486	937	107	312	0.342949	Q9NYW1	TAS2R9
ENSG00000100246	379373	38	36	105	0.342857	O96015	DNAL4
ENSG00000197376	561198	959	123	359	0.342618	Q8NH09	OR8S1
ENSG00000198805	583480	239	99	289	0.342561	P00491	PNP
ENSG00000116157	269191	175	64	187	0.342246	Q96SL4	GPX7
ENSG00000129103	353045	440	103	301	0.342193	Q8NBJ7	SUMF2
ENSG00000120963	307269	43	26	76	0.342105	Q9Y5V0	ZNF706
ENSG00000157823	1235	145	66	193	0.341969	P59780	AP3S2
ENSG00000187944	330834	156	40	117	0.34188	Q6UXQ4	C2orf66
ENSG00000179919	249153	1358	108	316	0.341772	Q8NGE5	OR10A7
ENSG00000148730	157326	77	41	120	0.341667	Q13542	EIF4EBP2
ENSG00000011638	559719	249	55	161	0.341615	Q96B96	TMEM159
ENSG00000131368	577989	169	59	173	0.34104	P82663	MRPS25
ENSG00000174749	366778	105	45	132	0.340909	Q8N8J7	C4orf32
ENSG00000144362	391367	333	82	241	0.340249	Q8TCD6	PHOSPHO2
ENSG00000164821	305023	170	33	97	0.340206	P12838	DEFA4
ENSG00000163464	218856	945	119	350	0.34	P25024	CXCR1
ENSG00000126106	330035	389	94	277	0.33935	Q6P2H8	TMEM53
ENSG00000262664	58577	138	77	227	0.339207	Q8WZ82	OVCA2
ENSG00000155508	474842	317	99	292	0.339041	Q9UFF9	CNOT8
ENSG00000255713	199257	1273	104	307	0.338762	P58180	OR4D2
ENSG00000028839	727231	201	63	186	0.33871	P62380	TBPL1
ENSG00000221977	715140	1184	106	313	0.338658	Q8NGC2	OR4E2
ENSG00000148965	691778	125	44	130	0.338462	P35542	SAA4
ENSG00000196866	31641	155	44	130	0.338462	P20671	HIST1H2AD
ENSG00000153094	574188	319	67	198	0.338384	O43521	BCL2L11
ENSG00000117215	1748	272	49	145	0.337931	Q9UNK4	PLA2G2D
ENSG00000128394	479175	666	126	373	0.337802	Q8IUX4	APOBEC3F
ENSG00000197745	369327	98	28	83	0.337349	Q6XE38	SCGB1D4
ENSG00000106384	746528	989	115	341	0.337243	Q86VF5	MOGAT3
ENSG00000085231	351865	264	58	172	0.337209	Q9Y3D8	TAF9
ENSG00000112679	412675	585	62	184	0.336957	Q9NRW4	DUSP22
ENSG00000185222	31885	102	35	104	0.336538	Q9UHQ7	WBP5
ENSG00000075790	404182	443	81	241	0.3361	Q9UHQ4	BCAP29
ENSG00000165264	260643	104	43	128	0.335938	O95139	NDUFB6
ENSG00000162511	485784	529	88	262	0.335878	Q13571	LAPTM5
ENSG00000219200	558704	91	46	137	0.335766	Q6P5S7	RNASEK
ENSG00000198398	701309	376	49	146	0.335616	Q6UWW9	TMEM207
ENSG00000177889	295848	376	51	152	0.335526	P61088	UBE2N
ENSG00000069509	7960	100	52	155	0.335484	Q8IVP5	FUNDC1
ENSG00000102003	703639	463	105	313	0.335463	P08247	SYP
ENSG00000150261	620726	2082	107	319	0.335423	Q8NGG5	OR8K1
ENSG00000197591	186906	2796	108	322	0.335404	Q8NGX0	OR11L1
ENSG00000241186	291970	221	63	188	0.335106	P13385	TDGF1
ENSG00000090971	169329	212	69	206	0.334951	Q8WUY8	NAT14
ENSG00000067064	518564	296	76	227	0.334802	Q13907	IDI1
ENSG00000166884	244158	1660	105	314	0.334395	Q8NGJ1	OR4D6
ENSG00000167825	74540	2816	105	314	0.334395	Q13606	OR5I1
ENSG00000099624	147239	66	56	168	0.333333	P30049	ATP5D
ENSG00000109471	105783	286	51	153	0.333333	P60568	IL2
ENSG00000124343	130930	307	60	180	0.333333	P55808	XG
ENSG00000124935	735474	94	30	90	0.333333	O95969	SCGB1D2
ENSG00000132406	664042	208	55	165	0.333333	Q5BJH2	TMEM128
ENSG00000143184	537660	180	38	114	0.333333	P47992	XCL1
ENSG00000178980	279717	37	29	87	0.333333	P63302	SEPW1
ENSG00000184478	346174	1675	105	315	0.333333	Q8NH54	OR56A3
ENSG00000203663	478672	2824	104	312	0.333333	Q8NH16	OR2L2
ENSG00000204300	728523	780	75	225	0.333333	Q6GV28	TMEM225
ENSG00000221931	311577	1255	104	312	0.333333	Q8NH79	OR6X1
ENSG00000187510	729506	615	126	379	0.332454	Q6ZR37	PLEKHG7
ENSG00000196917	260932	517	115	346	0.33237	Q9BXC0	HCAR1
ENSG00000149534	557623	824	81	244	0.331967	Q01362	MS4A2
ENSG00000197584	684304	538	78	235	0.331915	Q9Y691	KCNMB2
ENSG00000144043	588321	125	65	196	0.331633	Q6UWH6	TEX261
ENSG00000147586	342745	199	62	187	0.331551	Q9Y2Q9	MRPS28
ENSG00000134531	66093	172	52	157	0.33121	P54849	EMP1
ENSG00000119147	560076	292	49	148	0.331081	Q9H1Z8	C2orf40
ENSG00000197153	553226	214	45	136	0.330882	P68431	HIST1H3J
ENSG00000125743	440589	74	39	118	0.330508	P62316	SNRPD2
ENSG00000128617	156083	755	115	348	0.33046	P03999	OPN1SW
ENSG00000108639	699538	244	74	224	0.330357	O43760	SYNGR2
ENSG00000224982	684332	66	36	109	0.330275	B4DJY2	TMEM233
ENSG00000170923	95230	1211	107	324	0.330247	Q8NG99	OR7G2
ENSG00000187689	143691	294	69	209	0.330144	Q6UX39	AMTN
ENSG00000175538	55694	97	34	103	0.330097	Q9Y6H6	KCNE3
ENSG00000178860	633818	370	68	206	0.330097	O60682	MSC
ENSG00000117280	110884	268	67	203	0.330049	O14966	RAB7L1
ENSG00000198937	568578	42	32	97	0.329897	Q9P0B6	CCDC167
ENSG00000147145	157182	2505	122	370	0.32973	Q99677	LPAR4
ENSG00000136297	441109	1044	89	270	0.32963	Q8IY49	MMD2
ENSG00000134539	706568	468	59	179	0.329609	Q13241	KLRD1
ENSG00000140612	600483	121	59	179	0.329609	P67812	SEC11A
ENSG00000189067	232687	218	53	161	0.329193	Q99732	LITAF
ENSG00000239590	579949	1211	103	313	0.329073	Q8NGS1	OR1J4
ENSG00000002587	501697	731	101	307	0.32899	O14792	HS3ST1
ENSG00000119048	22103	150	50	152	0.328947	P63146	UBE2B
ENSG00000134873	299737	744	75	228	0.328947	P78369	CLDN10
ENSG00000114395	51654	282	73	222	0.328829	O14569	CYB561D2
ENSG00000134824	618721	900	146	444	0.328829	O95864	FADS2
ENSG00000144476	92012	1480	119	362	0.328729	P25106	ACKR3
ENSG00000133935	289818	265	46	140	0.328571	Q9UKR5	C14orf1
ENSG00000167414	343357	24	23	70	0.328571	Q9UK08	GNG8
ENSG00000123560	704120	542	91	277	0.32852	P60201	PLP1
ENSG00000181019	730275	202	90	274	0.328467	P15559	NQO1
ENSG00000221937	780810	1154	106	323	0.328173	P59535	TAS2R40
ENSG00000189058	501653	442	62	189	0.328042	P05090	APOD
ENSG00000140299	527494	388	103	314	0.328025	Q12982	BNIP2
ENSG00000197938	292093	2461	103	314	0.328025	Q8NGV7	OR5H2
ENSG00000180537	46973	409	81	247	0.327935	Q8N6D2	RNF182
ENSG00000255223	301216	1891	100	305	0.327869	Q96RB7	OR5M11
ENSG00000008988	712266	134	39	119	0.327731	P60866	RPS20
ENSG00000175155	347860	121	39	119	0.327731	Q96QA6	YPEL2
ENSG00000204866	381088	226	39	119	0.327731	Q6UWQ7	IGFL2
ENSG00000162595	522044	343	75	229	0.327511	O95661	DIRAS3
ENSG00000118363	217199	198	74	226	0.327434	Q15005	SPCS2
ENSG00000151532	99226	286	71	217	0.327189	Q96AJ9	VTI1A
ENSG00000178591	592901	371	51	156	0.326923	Q8N687	DEFB125
ENSG00000184992	564935	424	82	251	0.326693	Q8WY22	BRI3BP
ENSG00000131142	66322	117	49	150	0.326667	O15444	CCL25
ENSG00000188394	216419	601	114	349	0.326648	Q99679	GPR21
ENSG00000213931	104313	456	48	147	0.326531	P02100	HBE1
ENSG00000147027	218631	387	59	181	0.325967	Q9BQJ4	TMEM47
ENSG00000233412	633790	2026	102	313	0.325879	A6NDH6	OR5H15
ENSG00000213139	777342	195	58	178	0.325843	P22914	CRYGS
ENSG00000145384	524006	158	43	132	0.325758	P12104	FABP2
ENSG00000101194	618401	887	142	436	0.325688	Q9BYT1	SLC17A9
ENSG00000163421	131039	97	42	129	0.325581	Q9HC23	PROK2
ENSG00000240432	731286	525	56	172	0.325581	Q3SY46	KRTAP13-3
ENSG00000164885	521343	395	95	292	0.325342	Q00535	CDK5
ENSG00000165410	778877	170	54	166	0.325301	Q9Y281	CFL2
ENSG00000112237	758316	481	92	283	0.325088	P24863	CCNC
ENSG00000125787	554685	52	39	120	0.325	O43555	GNRH2
ENSG00000130545	67696	123	39	120	0.325	Q9BUF7	CRB3
ENSG00000135698	681617	183	52	160	0.325	Q99547	MPHOSPH6
ENSG00000154589	287696	305	52	160	0.325	Q9Y6Y9	LY96
ENSG00000183269	608270	1770	103	317	0.324921	Q6IFG1	OR52E8
ENSG00000165646	183335	1024	167	514	0.324903	Q05940	SLC18A2
ENSG00000137692	208901	324	77	237	0.324895	Q9BTE7	DCUN1D5
ENSG00000010278	246911	293	74	228	0.324561	P21926	CD9
ENSG00000140931	134158	206	59	182	0.324176	Q96MX0	CMTM3
ENSG00000172324	285438	1194	105	324	0.324074	Q8NGI9	OR5A2
ENSG00000134086	258376	1456	69	213	0.323944	P40337	VHL
ENSG00000171014	393543	2105	103	318	0.323899	Q8NGN0	OR4D5
ENSG00000150625	234796	1030	90	278	0.323741	P51674	GPM6A
ENSG00000176895	587175	1663	101	312	0.323718	Q8NH64	OR51A7
ENSG00000185821	329255	1023	101	312	0.323718	A6NM76	OR6C76
ENSG00000101294	713880	637	122	377	0.323607	Q8TCT9	HM13
ENSG00000181778	733954	159	55	170	0.323529	Q8N6L7	TMEM252
ENSG00000023608	542809	414	119	368	0.32337	Q16533	SNAPC1
ENSG00000186184	5794	209	43	133	0.323308	Q9Y2S0	POLR1D
ENSG00000198821	489575	222	53	164	0.323171	P20963	CD247
ENSG00000172738	702390	540	74	229	0.323144	Q8N7C4	TMEM217
ENSG00000176894	132019	191	63	195	0.323077	Q9NR77	PXMP2
ENSG00000196787	564597	248	42	130	0.323077	P0C0S8	HIST1H2AG
ENSG00000177917	688443	286	73	226	0.323009	Q8N6S5	ARL6IP6
ENSG00000197885	710407	136	62	192	0.322917	Q9NYS0	NKIRAS1
ENSG00000188269	337507	1086	103	319	0.322884	Q15622	OR7A5
ENSG00000163288	243838	2591	153	474	0.322785	P18505	GABRB1
ENSG00000136986	25676	383	81	251	0.322709	Q9BUN8	DERL1
ENSG00000182652	553849	2827	101	313	0.322684	Q8NH05	OR4Q3
ENSG00000143110	650137	196	50	155	0.322581	Q8NEQ5	C1orf162
ENSG00000170953	456918	1039	100	310	0.322581	Q8NGG6	OR8B12
ENSG00000181752	133664	1692	99	307	0.322476	Q8NH50	OR8K5
ENSG00000144320	381617	611	138	428	0.32243	Q9C0E8	KIAA1715
ENSG00000167618	125647	168	49	152	0.322368	Q6ISS4	LAIR2
ENSG00000113272	726486	419	96	298	0.322148	Q9NWX6	THG1L
ENSG00000113070	126821	134	67	208	0.322115	Q99075	HBEGF
ENSG00000226979	270813	410	66	205	0.321951	P01374	LTA
ENSG00000158825	411238	154	47	146	0.321918	P32320	CDA
ENSG00000172179	375282	465	73	227	0.321586	P01236	PRL
ENSG00000161807	587659	1243	100	311	0.321543	Q8NGA0	OR7G1
ENSG00000254466	720096	1557	100	311	0.321543	Q8NGI6	OR4D10
ENSG00000169214	475286	2346	99	308	0.321429	Q8NGZ6	OR6F1
ENSG00000240891	477834	403	98	305	0.321311	Q0VAA5	PLCXD2
ENSG00000233670	382015	179	44	137	0.321168	P0C851	PIRT
ENSG00000171481	756183	1576	104	324	0.320988	Q8NH93	OR1L3
ENSG00000168785	181130	671	86	268	0.320896	P62079	TSPAN5
ENSG00000134489	352630	1324	125	390	0.320513	Q9H3N8	HRH4
ENSG00000205330	158153	1249	100	312	0.320513	Q96RD1	OR6C1
ENSG00000165806	51810	309	97	303	0.320132	P55210	CASP7
ENSG00000171631	209586	561	105	328	0.320122	Q15077	P2RY6
ENSG00000112599	275351	181	64	200	0.32	Q9UMX6	GUCA1B
ENSG00000140941	446133	60	40	125	0.32	Q9GZQ8	MAP1LC3B
ENSG00000163467	560892	106	40	125	0.32	Q96A04	TSACC
ENSG00000176194	523355	347	70	219	0.319635	O60543	CIDEA
ENSG00000156162	263118	1899	231	723	0.319502	Q7Z388	DPY19L4
ENSG00000189377	85441	57	38	119	0.319328	Q6UXB2	CXCL17
ENSG00000166676	177866	186	68	213	0.319249	A6NH52	TVP23A
ENSG00000178690	566140	281	67	210	0.319048	Q8N1N2	DYNAP
ENSG00000203909	175468	278	37	116	0.318966	A6NC42	DPPA5
ENSG00000170417	509205	601	73	229	0.318777	Q6ZP80	TMEM182
ENSG00000184719	255390	357	109	342	0.318713	Q5VYX0	RNLS
ENSG00000174255	473744	486	87	273	0.318681	P51504	ZNF80
ENSG00000181518	297969	1367	100	314	0.318471	Q8NGM9	OR8D4
ENSG00000188324	568847	872	100	314	0.318471	A6NF89	OR6C6
ENSG00000178789	320098	599	64	201	0.318408	A8K4G0	CD300LB
ENSG00000164434	711391	74	42	132	0.318182	O15540	FABP7
ENSG00000171864	378132	362	56	176	0.318182	Q9UKY0	PRND
ENSG00000177047	413496	325	62	195	0.317949	P05000	IFNW1
ENSG00000214827	646807	163	34	107	0.317757	P56278	MTCP1
ENSG00000181609	224398	1577	101	318	0.31761	Q9H346	OR52D1
ENSG00000254834	321709	1433	100	315	0.31746	Q6IEU7	OR5M10
ENSG00000170627	278392	164	53	167	0.317365	Q8WW33	GTSF1
ENSG00000169575	191261	268	46	145	0.317241	P12018	VPREB1
ENSG00000176256	469092	344	59	186	0.317204	Q8WW32	HMGB4
ENSG00000172146	577687	968	98	309	0.317152	Q9P1Q5	OR1A1
ENSG00000069482	666693	179	39	123	0.317073	P22466	GAL
ENSG00000150783	405678	140	39	123	0.317073	Q9BXU0	TEX12
ENSG00000086506	610962	84	45	142	0.316901	P09105	HBQ1
ENSG00000154518	320136	124	45	142	0.316901	P48201	ATP5G3
ENSG00000166961	149853	317	76	240	0.316667	Q8N5U1	MS4A15
ENSG00000234776	672872	69	31	98	0.316327	C9JXX5	C11orf94
ENSG00000197409	254105	375	43	136	0.316176	P68431	HIST1H3D
ENSG00000099800	234159	87	30	95	0.315789	Q9Y5L4	TIMM13
ENSG00000214688	774196	109	42	133	0.315789	Q8TEF2	C10orf105
ENSG00000171121	384021	427	88	279	0.315412	Q9NPA1	KCNMB3
ENSG00000186113	163999	3250	99	314	0.315287	Q8NGL3	OR5D14
ENSG00000196420	706116	67	29	92	0.315217	P33763	S100A5
ENSG00000181371	539907	1798	98	311	0.315113	Q8NGP6	OR5M8
ENSG00000197753	633268	687	69	219	0.315068	Q8TAF8	LHFPL5
ENSG00000172457	434921	1259	103	327	0.314985	Q8NGQ1	OR9G4
ENSG00000181785	157630	3542	102	324	0.314815	Q8N127	OR5AS1
ENSG00000164850	605943	740	118	375	0.314667	Q99527	GPER1
ENSG00000102383	99421	1591	106	337	0.31454	Q96MV8	ZDHHC15
ENSG00000227500	306592	244	72	229	0.31441	Q969E2	SCAMP4
ENSG00000186572	781002	22	22	70	0.314286	Q8IZN7	DEFB107A
ENSG00000166407	465413	154	49	156	0.314103	P25800	LMO1
ENSG00000174667	95231	1617	98	312	0.314103	Q8NG98	OR7D4
ENSG00000182854	140799	1077	98	312	0.314103	Q8NGB8	OR4F15
ENSG00000204070	641159	195	49	156	0.314103	Q8N2H4	SYS1
ENSG00000182782	22863	1009	114	363	0.31405	Q8TDS4	HCAR2
ENSG00000103353	183584	300	97	309	0.313916	O14562	UBFD1
ENSG00000180871	635852	1145	113	360	0.313889	P25025	CXCR2
ENSG00000188379	44419	474	59	188	0.31383	P01563	IFNA2
ENSG00000232263	772375	87	32	102	0.313725	Q3LHN0	KRTAP25-1
ENSG00000184986	685357	369	100	319	0.31348	Q9BTD3	TMEM121
ENSG00000146955	508175	362	68	217	0.313364	A4D1S5	RAB19
ENSG00000171552	192219	257	73	233	0.313305	Q07817	BCL2L1
ENSG00000085871	604772	144	46	147	0.312925	Q99735	MGST2
ENSG00000167272	106188	97	51	163	0.312883	Q969H6	POP5
ENSG00000111843	323593	118	35	112	0.3125	Q9P0S9	TMEM14C
ENSG00000162399	473539	446	100	320	0.3125	Q8WZ55	BSND
ENSG00000119729	268901	280	64	205	0.312195	P17081	RHOQ
ENSG00000139977	729773	379	113	362	0.312155	Q147X3	NAA30
ENSG00000147647	144925	1241	162	519	0.312139	Q14117	DPYS
ENSG00000152207	679491	736	108	346	0.312139	Q9NS75	CYSLTR2
ENSG00000173818	699553	144	88	282	0.312057	Q8N8Q3	ENDOV
ENSG00000138755	566464	94	39	125	0.312	Q07325	CXCL9
ENSG00000182634	661546	2036	97	311	0.311897	Q8NGN6	OR10G7
ENSG00000110484	605519	76	29	93	0.311828	Q13296	SCGB2A2
ENSG00000173641	230143	121	53	170	0.311765	Q9UBY9	HSPB7
ENSG00000122694	381843	85	48	154	0.311688	Q9H4G4	GLIPR2
ENSG00000256660	686456	335	86	276	0.311594	Q2HXU8	CLEC12B
ENSG00000140030	704659	1197	105	337	0.311573	Q8IYL9	GPR65
ENSG00000163352	560877	42	19	61	0.311475	Q9Y5L5	LENEP
ENSG00000175193	780124	670	118	379	0.311346	Q9H300	PARL
ENSG00000133983	444723	86	33	106	0.311321	Q9P0S2	COX16
ENSG00000108298	391351	185	61	196	0.311224	P84098	RPL19
ENSG00000156968	782051	225	61	196	0.311224	Q2QL34	MPV17L
ENSG00000168515	650410	145	28	90	0.311111	O95968	SCGB1D1
ENSG00000176798	321474	1530	98	315	0.311111	Q8NGJ5	OR51L1
ENSG00000255012	631110	1508	98	315	0.311111	Q8NGP8	OR5M1
ENSG00000101188	194834	828	130	418	0.311005	P30989	NTSR1
ENSG00000174796	296810	227	69	222	0.310811	Q8TBB0	THAP6
ENSG00000166206	472284	2953	147	473	0.310782	P28472	GABRB3
ENSG00000187210	135506	888	133	428	0.310748	Q02742	GCNT1
ENSG00000174109	28481	170	41	132	0.310606	Q4G0I0	C16orf91
ENSG00000187601	56052	534	68	219	0.310502	Q9H213	MAGEH1
ENSG00000147669	395456	32	18	58	0.310345	P53803	POLR2K
ENSG00000172464	154647	1544	98	316	0.310127	Q8NGF4	OR5AP2
ENSG00000185808	159634	136	49	158	0.310127	P57054	PIGP
ENSG00000186908	74872	1010	196	632	0.310127	Q8IUH5	ZDHHC17
ENSG00000146385	144242	1169	106	342	0.309942	Q969N4	TAAR8
ENSG00000198967	400927	2320	97	313	0.309904	Q8NGY1	OR10Z1
ENSG00000151364	78997	415	79	255	0.309804	Q9BQ13	KCTD14
ENSG00000135750	323339	690	104	336	0.309524	O00180	KCNK1
ENSG00000221855	415995	1547	95	307	0.309446	P59536	TAS2R41
ENSG00000189030	335372	117	43	139	0.309353	Q6RSH7	VHLL
ENSG00000197747	474094	91	30	97	0.309278	P60903	S100A10
ENSG00000182508	101592	537	68	220	0.309091	Q86WI0	LHFPL1
ENSG00000172742	619474	1197	97	314	0.308917	Q8NGE8	OR4D9
ENSG00000069493	63617	291	59	191	0.308901	Q9UHP7	CLEC2D
ENSG00000179796	327914	650	80	259	0.30888	Q96PB8	LRRC3B
ENSG00000182334	346819	961	96	311	0.308682	Q8WZ94	OR5P3
ENSG00000189181	476472	1718	96	311	0.308682	A6ND48	OR14I1
ENSG00000133328	114902	204	50	162	0.308642	Q9NWW9	HRASLS2
ENSG00000205678	770156	2305	112	363	0.30854	Q5HYJ1	TECRL
ENSG00000006606	172086	54	29	94	0.308511	Q9Y258	CCL26
ENSG00000079393	417153	371	58	188	0.308511	Q6B8I1	DUSP13
ENSG00000180988	202947	1215	99	321	0.308411	Q8NGI0	OR52N2
ENSG00000184194	110432	789	115	373	0.308311	Q9NS66	GPR173
ENSG00000101448	432714	89	41	133	0.308271	O95925	EPPIN
ENSG00000136247	528358	893	106	344	0.30814	Q9NPG8	ZDHHC4
ENSG00000105404	501377	183	57	185	0.308108	Q9UI14	RABAC1
ENSG00000141668	433730	661	69	224	0.308036	Q8IUK8	CBLN2
ENSG00000135469	38691	467	76	247	0.307692	Q96MF6	COQ10A
ENSG00000154146	505992	31	24	78	0.307692	Q92686	NRGN
ENSG00000179695	540028	955	96	312	0.307692	Q9NZP2	OR6C2
ENSG00000117791	752488	322	103	335	0.307463	Q969Z3	2-Mar
ENSG00000134201	168976	449	67	218	0.307339	P46439	GSTM5
ENSG00000172292	13372	830	118	384	0.307292	Q6ZMG9	CERS6
ENSG00000152254	151324	1268	109	355	0.307042	Q9NQR9	G6PC2
ENSG00000164620	143899	157	93	303	0.306931	Q8NC24	RELL2
ENSG00000184502	725546	53	31	101	0.306931	P01350	GAST
ENSG00000160471	376799	56	27	88	0.306818	Q6YFQ2	COX6B2
ENSG00000204160	650934	410	119	388	0.306701	Q9NUE0	ZDHHC18
ENSG00000137720	719847	128	46	150	0.306667	Q9H5F2	C11orf1
ENSG00000172113	308169	251	57	186	0.306452	O75414	NME6
ENSG00000160213	302869	81	30	98	0.306122	P04080	CSTB
ENSG00000176219	496426	1292	101	330	0.306061	Q8NGC7	OR11H6
ENSG00000169019	780347	182	56	183	0.306011	Q9NX08	COMMD8
ENSG00000137077	564787	89	41	134	0.30597	O00585	CCL21
ENSG00000170348	140736	235	67	219	0.305936	P49755	TMED10
ENSG00000188243	79953	70	26	85	0.305882	Q7Z4G1	COMMD6
ENSG00000129744	570727	462	100	327	0.30581	P52961	ART1
ENSG00000118402	733232	936	96	314	0.305732	Q9GZR5	ELOVL4
ENSG00000174151	618678	167	70	229	0.305677	Q8N8Q1	CYB561D1
ENSG00000135926	744934	317	95	311	0.305466	Q969X1	TMBIM1
ENSG00000197125	469333	2103	95	311	0.305466	Q15620	OR8B8
ENSG00000164508	449557	222	40	131	0.305344	Q96QV6	HIST1H2AA
ENSG00000243729	393312	1631	98	321	0.305296	Q9UGF6	OR5V1
ENSG00000198104	428243	2579	94	308	0.305195	Q8NHC8	OR2T6
ENSG00000232382	448212	1835	94	308	0.305195	Q8NHB7	OR5K1
ENSG00000006007	415277	492	101	331	0.305136	Q9NZC3	GDE1
ENSG00000004948	594339	2278	155	508	0.305118	P30988	CALCR
ENSG00000183722	686980	515	61	200	0.305	Q9Y693	LHFP
ENSG00000119414	657676	461	93	305	0.304918	O00743	PPP6C
ENSG00000166971	529956	202	89	292	0.304795	Q9H8T0	AKTIP
ENSG00000143125	108500	127	32	105	0.304762	P58294	PROK1
ENSG00000258986	383652	169	71	233	0.304721	Q6ZVK1	TMEM179
ENSG00000182093	319178	166	53	174	0.304598	O00258	WRB
ENSG00000196944	442797	3512	106	348	0.304598	Q8NH00	OR2T4
ENSG00000204397	7127	246	60	197	0.304569	Q5EG05	CARD16
ENSG00000105649	31990	286	67	220	0.304545	P20336	RAB3A
ENSG00000184166	267519	1379	95	312	0.304487	P34982	OR1D2
ENSG00000228198	692437	3046	95	312	0.304487	Q8NG83	OR2M3
ENSG00000197756	469191	100	28	92	0.304348	P61513	RPL37A
ENSG00000226761	635209	496	94	309	0.304207	P59540	TAS2R46
ENSG00000176925	194364	2028	104	342	0.304094	Q8NH61	OR51F2
ENSG00000100416	248142	288	128	421	0.304038	O75648	TRMU
ENSG00000116586	259285	66	38	125	0.304	Q9Y2Q5	LAMTOR2
ENSG00000104626	245524	331	106	349	0.303725	Q8IV48	ERI1
ENSG00000168421	432122	339	58	191	0.303665	Q15669	RHOH
ENSG00000102466	522277	477	75	247	0.303644	Q92915	FGF14
ENSG00000186119	344977	2309	95	313	0.303514	Q8NGL1	OR5D18
ENSG00000184650	529238	365	78	257	0.303502	Q2M2E3	ODF4
ENSG00000101446	34934	37	27	89	0.303371	P49223	SPINT3
ENSG00000136695	533428	300	47	155	0.303226	Q9UBH0	IL36RN
ENSG00000113088	284676	436	80	264	0.30303	P49863	GZMK
ENSG00000152700	324011	207	60	198	0.30303	Q9Y6B6	SAR1B
ENSG00000164258	144049	233	53	175	0.302857	O43181	NDUFS4
ENSG00000258839	672399	505	96	317	0.302839	Q01726	MC1R
ENSG00000050426	289383	611	109	360	0.302778	Q6P1Q0	LETMD1
ENSG00000184933	96273	938	99	327	0.302752	O95222	OR6A2
ENSG00000166527	570915	512	65	215	0.302326	Q8WXI8	CLEC4D
ENSG00000174982	621394	1718	94	311	0.302251	Q8NH73	OR4S2
ENSG00000101337	493868	1474	194	642	0.302181	Q92544	TM9SF4
ENSG00000221887	365679	252	42	139	0.302158	A8MTL9	HMSD
ENSG00000105825	103224	394	71	235	0.302128	P48307	TFPI2
ENSG00000120279	275268	920	71	235	0.302128	Q8N699	MYCT1
ENSG00000153391	296546	140	58	192	0.302083	Q6PI98	INO80C
ENSG00000166562	119995	169	58	192	0.302083	Q9BY50	SEC11C
ENSG00000181264	185304	443	74	245	0.302041	Q6ZRR5	TMEM136
ENSG00000182700	214872	26	16	53	0.301887	A6NJ69	IGIP
ENSG00000147454	575754	470	102	338	0.301775	Q9NYZ2	SLC25A37
ENSG00000147684	14599	245	54	179	0.301676	Q9Y6M9	NDUFB9
ENSG00000178821	615952	91	63	209	0.301435	Q8NDY8	TMEM52
ENSG00000103018	777216	280	44	146	0.30137	O43169	CYB5B
ENSG00000169194	389913	118	44	146	0.30137	P35225	IL13
ENSG00000132631	367383	317	47	156	0.301282	Q9UJQ7	SCP2D1
ENSG00000177174	476883	2299	94	312	0.301282	Q8NHC7	OR14C36
ENSG00000249242	701801	342	75	249	0.301205	B9EJG8	TMEM150C
ENSG00000079150	137477	199	78	259	0.301158	Q9Y680	FKBP7
ENSG00000135973	299820	1527	112	372	0.301075	Q9Y5Y3	GPR45
ENSG00000178623	544445	604	93	309	0.300971	Q9HC97	GPR35
ENSG00000185926	324694	1837	93	309	0.300971	A6NHA9	OR4C46
ENSG00000196578	389446	1838	93	309	0.300971	Q9NZP5	OR5AC2
ENSG00000165672	418761	163	77	256	0.300781	P30048	PRDX3
ENSG00000077585	189768	884	120	399	0.300752	O60478	GPR137B
ENSG00000140835	348841	1143	116	386	0.300518	Q8NCG5	CHST4
ENSG00000122026	115177	119	48	160	0.3	P46778	RPL21
ENSG00000125888	179757	119	27	90	0.3	Q9H503	BANF2
ENSG00000131174	745792	45	24	80	0.3	P24311	COX7B
ENSG00000188293	334920	132	33	110	0.3	Q6UW32	IGFL1
ENSG00000235568	498380	188	81	270	0.3	Q8NET5	NFAM1
ENSG00000177535	394939	1953	95	317	0.299685	Q5JQS5	OR2B11
ENSG00000155099	239666	448	77	257	0.299611	Q8N4L2	TMEM55A
ENSG00000152214	677332	548	65	217	0.299539	Q99578	RIT2
ENSG00000114455	422318	954	124	414	0.299517	Q9UM44	HHLA2
ENSG00000149133	199399	2439	94	314	0.299363	O95221	OR5F1
ENSG00000167359	520245	1686	94	314	0.299363	Q9H343	OR51I1
ENSG00000101266	5907	716	117	391	0.299233	P68400	CSNK2A1
ENSG00000005075	274195	59	35	117	0.299145	P52435	POLR2J
ENSG00000196248	111391	1670	99	331	0.299094	Q8NGN2	OR10S1
ENSG00000203757	135784	1737	99	331	0.299094	Q8NGY3	OR6K3
ENSG00000163394	780325	1264	128	428	0.299065	P32238	CCKAR
ENSG00000204701	365809	1372	93	311	0.299035	O76001	OR2J3
ENSG00000081870	373527	246	43	144	0.298611	Q9Y547	HSPB11
ENSG00000176787	539894	1527	97	325	0.298462	Q8NGJ4	OR52E2
ENSG00000160791	163193	867	105	352	0.298295	P51681	CCR5
ENSG00000143185	552229	158	34	114	0.298246	Q9UBD3	XCL2
ENSG00000139133	585331	1920	141	473	0.298097	Q5BKT4	ALG10
ENSG00000177186	727333	2213	93	312	0.298077	Q8NG81	OR2M7
ENSG00000187918	728715	1816	93	312	0.298077	Q9H344	OR51I2
ENSG00000205328	547141	961	93	312	0.298077	A6NJZ3	OR6C65
ENSG00000157303	629603	321	76	255	0.298039	Q96L08	SUSD3
ENSG00000135930	519970	225	73	245	0.297959	O60573	EIF4E2
ENSG00000170373	267568	278	42	141	0.297872	P01037	CST1
ENSG00000129187	310831	298	53	178	0.297753	P32321	DCTD
ENSG00000113638	246695	285	78	262	0.29771	Q6PID6	TTC33
ENSG00000243543	517343	130	39	131	0.29771	Q9BQY6	WFDC6
ENSG00000196531	752648	1015	64	215	0.297674	Q13765	NACA
ENSG00000046647	269226	384	72	242	0.297521	Q9NWZ8	GEMIN8
ENSG00000181939	288517	4259	94	316	0.297468	Q8NGM1	OR4C15
ENSG00000107643	454605	1052	127	427	0.297424	P45983	MAPK8
ENSG00000112715	695618	184	69	232	0.297414	P15692	VEGFA
ENSG00000182816	476563	483	52	175	0.297143	Q52LG2	KRTAP13-2
ENSG00000205409	545048	1436	93	313	0.297125	Q96RD3	OR52E6
ENSG00000147883	70581	137	41	138	0.297101	P42772	CDKN2B
ENSG00000188582	378224	1842	112	377	0.297082	Q6ZVX9	PAQR9
ENSG00000085514	768752	431	90	303	0.29703	Q9UKJ1	PILRA
ENSG00000184787	311734	126	49	165	0.29697	P60604	UBE2G2
ENSG00000116251	486058	136	38	128	0.296875	P35268	RPL22
ENSG00000120333	44538	330	38	128	0.296875	O60783	MRPS14
ENSG00000118855	673991	1116	138	465	0.296774	Q9H3U5	MFSD1
ENSG00000169484	408857	1654	92	310	0.296774	Q8NGD5	OR4K14
ENSG00000124818	344879	1061	105	354	0.29661	Q6U736	OPN5
ENSG00000090061	254620	626	172	580	0.296552	O75909	CCNK
ENSG00000168000	706277	630	118	398	0.296482	Q96G97	BSCL2
ENSG00000135222	610204	490	67	226	0.29646	P05814	CSN2
ENSG00000114115	440994	177	40	135	0.296296	P09455	RBP1
ENSG00000122873	663453	59	32	108	0.296296	Q9NZ45	CISD1
ENSG00000067836	33478	154	85	287	0.296167	Q9GZN7	ROGDI
ENSG00000143252	480778	249	50	169	0.295858	Q99643	SDHC
ENSG00000221836	435743	1615	92	311	0.29582	Q96R48	OR2A5
ENSG00000155961	166793	367	63	213	0.295775	Q96DA2	RAB39B
ENSG00000177464	125594	899	107	362	0.29558	P46093	GPR4
ENSG00000178562	231282	467	65	220	0.295455	P10747	CD28
ENSG00000184602	211294	58	26	88	0.295455	O75324	SNN
ENSG00000197889	157242	82	26	88	0.295455	Q5JSS6	MEIG1
ENSG00000148123	627094	743	96	325	0.295385	Q8TBJ4	LPPR1
ENSG00000203907	388637	259	44	149	0.295302	A6NGQ2	OOEP
ENSG00000006116	208272	1730	93	315	0.295238	O60359	CACNG3
ENSG00000165078	295157	1634	129	437	0.295195	Q8N4T0	CPA6
ENSG00000182132	618103	404	67	227	0.295154	Q9NZI2	KCNIP1
ENSG00000100298	630726	236	59	200	0.295	Q6NTF7	APOBEC3H
ENSG00000135549	186505	34	23	78	0.294872	Q9C010	PKIB
ENSG00000181927	285963	1608	92	312	0.294872	Q8NGL7	OR4P4
ENSG00000172568	576632	304	66	224	0.294643	Q8TBE3	FNDC9
ENSG00000258223	302619	911	71	241	0.294606	Q8IYP2	PRSS58
ENSG00000006128	530939	245	38	129	0.294574	P20366	TAC1
ENSG00000068985	204267	176	43	146	0.294521	O75459	PAGE1
ENSG00000179626	531281	978	91	309	0.294498	Q8NGE1	OR6C4
ENSG00000221954	518787	1902	91	309	0.294498	Q96R67	OR4C12
ENSG00000158887	301717	398	73	248	0.294355	P25189	MPZ
ENSG00000175877	35941	472	78	265	0.29434	Q6UE05	WBSCR28
ENSG00000175893	741614	360	78	265	0.29434	Q8IVQ6	ZDHHC21
ENSG00000167757	556413	439	83	282	0.294326	Q9UBX7	KLK11
ENSG00000054392	592245	1569	145	493	0.294118	Q5VTY9	HHAT
ENSG00000127780	410727	509	95	323	0.294118	P47887	OR1E2
ENSG00000128699	649040	148	45	153	0.294118	Q9P0S3	ORMDL1
ENSG00000136425	225043	177	55	187	0.294118	O75838	CIB2
ENSG00000138135	398264	621	80	272	0.294118	O95992	CH25H
ENSG00000167088	444291	52	35	119	0.294118	P62314	SNRPD1
ENSG00000132911	768213	2264	122	415	0.293976	Q9GZQ4	NMUR2
ENSG00000117419	340718	413	99	337	0.293769	O43414	ERI3
ENSG00000169397	458256	419	47	160	0.29375	P12724	RNASE3
ENSG00000184601	179421	76	47	160	0.29375	Q8N912	C14orf180
ENSG00000186943	108420	1693	94	320	0.29375	Q8NGS7	OR13C8
ENSG00000095917	374819	488	71	242	0.293388	Q9BZJ3	TPSD1
ENSG00000138326	459216	90	39	133	0.293233	P62847	RPS24
ENSG00000111339	106888	438	92	314	0.292994	Q93070	ART4
ENSG00000172362	317603	1714	92	314	0.292994	Q96R08	OR5B12
ENSG00000221888	386663	2071	92	314	0.292994	Q15619	OR1C1
ENSG00000241128	411526	258	92	314	0.292994	Q96R54	OR14A2
ENSG00000079393	417153	371	58	198	0.292929	Q9UII6	DUSP13
ENSG00000088782	408094	128	29	99	0.292929	Q9H1M4	DEFB127
ENSG00000144659	632889	550	89	304	0.292763	Q96DW6	SLC25A38
ENSG00000186407	569644	432	60	205	0.292683	Q496F6	CD300E
ENSG00000230301	557955	1584	95	325	0.292308	Q8NGV6	OR5H6
ENSG00000143119	310360	333	64	219	0.292237	P19397	CD53
ENSG00000143622	193857	424	64	219	0.292237	Q92963	RIT1
ENSG00000164168	767978	706	128	438	0.292237	Q9NVA4	TMEM184C
ENSG00000166523	223902	534	64	219	0.292237	Q9ULY5	CLEC4E
ENSG00000142676	24501	250	52	178	0.292135	P62913	RPL11
ENSG00000204427	695565	515	163	558	0.292115	O95870	ABHD16A
ENSG00000182613	549462	904	92	315	0.292063	Q96R30	OR2V2
ENSG00000179817	463753	1425	94	322	0.291925	Q96LA9	MRGPRX4
ENSG00000189143	671960	357	61	209	0.291866	O14493	CLDN4
ENSG00000137707	691670	357	65	223	0.29148	Q9NY30	BTG4
ENSG00000163599	612066	484	65	223	0.29148	P16410	CTLA4
ENSG00000147223	3966	124	44	151	0.291391	Q0D2K3	RIPPLY1
ENSG00000126233	320426	144	30	103	0.291262	P55000	SLURP1
ENSG00000176555	475767	1038	90	309	0.291262	Q8NGB4	OR4S1
ENSG00000188643	393347	66	30	103	0.291262	Q96FQ6	S100A16
ENSG00000196772	392422	2275	90	309	0.291262	Q8NHC5	OR14A16
ENSG00000142534	212685	188	46	158	0.291139	P62280	RPS11
ENSG00000198663	562928	514	101	347	0.291066	Q6UWU4	C6orf89
ENSG00000176281	524528	3548	94	323	0.291022	Q8NGD3	OR4K5
ENSG00000120242	161831	405	55	189	0.291005	P32881	IFNA8
ENSG00000125868	596965	206	48	165	0.290909	P60981	DSTN
ENSG00000152492	291861	335	89	306	0.29085	Q8IVM0	CCDC50
ENSG00000157110	589375	351	57	196	0.290816	Q93062	RBPMS
ENSG00000133112	282495	282	50	172	0.290698	P13693	TPT1
ENSG00000187855	176510	242	50	172	0.290698	Q6XD76	ASCL4
ENSG00000152128	767270	730	84	289	0.290657	Q8TC26	TMEM163
ENSG00000034713	693247	156	34	117	0.290598	P60520	GABARAPL2
ENSG00000106526	499294	108	61	210	0.290476	Q9C0K3	ACTR3C
ENSG00000164023	110004	653	106	365	0.290411	Q8NHU3	SGMS2
ENSG00000213215	282990	1472	92	317	0.290221	Q13607	OR2F1
ENSG00000176988	434474	665	74	255	0.290196	Q8N0W7	FMR1NB
ENSG00000153002	312733	901	121	417	0.290168	P15086	CPB1
ENSG00000169905	524481	400	38	131	0.290076	Q9H496	TOR1AIP2
ENSG00000160917	263276	266	78	269	0.289963	O95639	CPSF4
ENSG00000186335	476297	1135	140	483	0.289855	Q495M3	SLC36A2
ENSG00000186493	367539	188	40	138	0.289855	Q86SI9	C5orf38
ENSG00000160785	113814	320	91	314	0.289809	Q96H78	SLC25A44
ENSG00000181733	415808	949	91	314	0.289809	Q8NG97	OR2Z1
ENSG00000117598	59014	1136	93	321	0.28972	Q32ZL2	LPPR5
ENSG00000113302	214994	283	95	328	0.289634	P29460	IL12B
ENSG00000183145	267888	200	55	190	0.289474	P57055	RIPPLY3
ENSG00000171425	75657	86	57	197	0.28934	Q9P0T4	ZNF581
ENSG00000123684	419095	542	107	370	0.289189	Q92604	LPGAT1
ENSG00000146618	54104	530	48	166	0.289157	Q96RJ6	FERD3L
ENSG00000054116	124704	119	52	180	0.288889	O43617	TRAPPC3
ENSG00000145451	762031	1750	134	464	0.288793	O75311	GLRA3
ENSG00000171840	310322	172	41	142	0.288732	Q9NZG7	NINJ2
ENSG00000140285	80364	330	56	194	0.28866	P21781	FGF7
ENSG00000114503	29388	108	45	156	0.288462	P52298	NCBP2
ENSG00000181761	74299	2785	90	312	0.288462	Q8N146	OR8H3
ENSG00000148734	521464	202	124	430	0.288372	Q9GZQ6	NPFFR1
ENSG00000142227	519500	127	47	163	0.288344	P54852	EMP3
ENSG00000181631	603632	1153	102	354	0.288136	Q9BPV8	P2RY13
ENSG00000183607	291554	445	53	184	0.288043	Q86XP6	GKN2
ENSG00000196636	755968	131	36	125	0.288	Q9NRP4	ACN9
ENSG00000163636	321168	479	112	389	0.287918	Q15008	PSMD6
ENSG00000105438	353932	361	61	212	0.287736	P24390	KDELR1
ENSG00000129159	515059	1420	147	511	0.287671	P48547	KCNC1
ENSG00000187546	344259	2271	128	445	0.28764	Q6ZNB7	AGMO
ENSG00000214026	149307	173	44	153	0.287582	Q16540	MRPL23
ENSG00000177201	106059	2412	92	320	0.2875	Q8NG77	OR2T12
ENSG00000163823	533589	796	102	355	0.287324	P32246	CCR1
ENSG00000146360	437738	991	104	362	0.287293	P46095	GPR6
ENSG00000182552	607264	287	54	188	0.287234	Q6NW29	RWDD4
ENSG00000152102	10781	330	56	195	0.287179	A1KXE4	FAM168B
ENSG00000169903	611627	367	58	202	0.287129	P48230	TM4SF4
ENSG00000161980	561646	65	31	108	0.287037	Q9Y2Y1	POLR3K
ENSG00000123307	90215	908	95	331	0.287009	Q9HD90	NEUROD4
ENSG00000169255	701259	957	95	331	0.287009	O75752	B3GALNT1
ENSG00000172794	640828	367	64	223	0.286996	Q96AX2	RAB37
ENSG00000196832	173572	1624	99	345	0.286957	Q8NGC1	OR11G2
ENSG00000175826	77207	259	70	244	0.286885	O95476	CTDNEP1
ENSG00000168958	643930	465	98	342	0.28655	Q9GZY8	MFF
ENSG00000172172	36042	195	51	178	0.286517	Q9BYD1	MRPL13
ENSG00000138942	314288	123	55	192	0.286458	Q96GF1	RNF185
ENSG00000147654	119057	166	61	213	0.286385	O00559	EBAG9
ENSG00000131080	405213	411	85	297	0.286195	Q9HAV5	EDA2R
ENSG00000221813	415232	1333	89	311	0.286174	O95007	OR6B1
ENSG00000008282	84215	417	74	259	0.285714	Q16563	SYPL1
ENSG00000067955	44084	245	52	182	0.285714	Q13951	CBFB
ENSG00000115875	731749	604	68	238	0.285714	Q16629	SRSF7
ENSG00000131508	36815	263	42	147	0.285714	P62837	UBE2D2
ENSG00000183313	714527	1162	94	329	0.285714	Q8NGH7	OR52L1
ENSG00000184924	148075	153	40	140	0.285714	Q6GMV3	PTRHD1
ENSG00000212901	150741	130	28	98	0.285714	Q9BYR8	KRTAP3-1
ENSG00000221840	697287	2177	90	315	0.285714	Q8NH83	OR4A5
ENSG00000168679	356640	815	139	487	0.285421	O15374	SLC16A4
ENSG00000002933	100392	755	67	235	0.285106	Q96HP8	TMEM176A
ENSG00000153563	200076	370	67	235	0.285106	P01732	CD8A
ENSG00000144134	751305	192	65	228	0.285088	Q9UBK7	RABL2A
ENSG00000125741	119706	117	51	179	0.284916	Q9H6K4	OPA3
ENSG00000175376	440773	118	47	165	0.284848	Q8N9N8	EIF1AD
ENSG00000176922	589570	2017	92	323	0.28483	Q8NGJ8	OR51S1
ENSG00000139988	445144	270	90	316	0.28481	Q96NR8	RDH12
ENSG00000186010	133838	181	41	144	0.284722	Q9P0J0	NDUFA13
ENSG00000183625	8844	1424	101	355	0.284507	P51677	CCR3
ENSG00000137038	165398	53	33	116	0.284483	Q96GE9	TMEM261
ENSG00000146733	325610	206	64	225	0.284444	P78330	PSPH
ENSG00000173285	735466	1679	89	313	0.284345	Q8NGX5	OR10K1
ENSG00000159335	86336	90	29	102	0.284314	P20962	PTMS
ENSG00000112576	740870	336	83	292	0.284247	P30281	CCND3
ENSG00000181038	458042	172	54	190	0.284211	Q86XA0	METTL23
ENSG00000188076	391570	62	27	95	0.284211	Q8TD33	SCGB1C1
ENSG00000137561	647742	519	79	278	0.284173	P49638	TTPA
ENSG00000181718	327793	2646	102	359	0.284123	Q8NGG2	OR5T2
ENSG00000075073	539826	731	113	398	0.28392	P21452	TACR2
ENSG00000000005	54391	378	90	317	0.283912	Q9H2S6	TNMD
ENSG00000187701	313872	1500	90	317	0.283912	Q8NH04	OR2T27
ENSG00000221933	336736	1535	88	310	0.283871	A4D2G3	OR2A25
ENSG00000171307	208839	387	107	377	0.28382	Q969W1	ZDHHC16
ENSG00000129055	187296	72	21	74	0.283784	Q9BS18	ANAPC13
ENSG00000116221	592716	577	120	423	0.283688	Q9BZE1	MRPL37
ENSG00000124003	648034	446	95	335	0.283582	Q96PD6	MOGAT1
ENSG00000242221	520384	1236	95	335	0.283582	P11465	PSG2
ENSG00000165202	544608	1169	89	314	0.283439	Q15612	OR1Q1
ENSG00000197448	308467	315	64	226	0.283186	Q9Y2Q3	GSTK1
ENSG00000136939	724022	1040	88	311	0.282958	Q8NGR5	OR1L4
ENSG00000115363	242477	185	43	152	0.282895	Q9H8M9	EVA1A
ENSG00000130300	464530	777	125	442	0.282805	Q9BX97	PLVAP
ENSG00000119820	754577	659	69	244	0.282787	Q9BSR8	YIPF4
ENSG00000154511	708860	534	121	428	0.28271	Q5T7M9	FAM69A
ENSG00000001036	430742	664	132	467	0.282655	Q9BTY2	FUCA2
ENSG00000155926	255781	695	78	276	0.282609	Q13239	SLA
ENSG00000099797	63821	600	87	308	0.282468	Q9NZ01	TECR
ENSG00000100567	31579	264	72	255	0.282353	P25788	PSMA3
ENSG00000163684	410454	83	35	124	0.282258	O95059	RPP14
ENSG00000106952	604540	660	66	234	0.282051	P32971	TNFSF8
ENSG00000130045	488100	151	44	156	0.282051	Q5VZ03	NXNL2
ENSG00000182083	276626	645	88	312	0.282051	Q6IFH4	OR6B2
ENSG00000184954	568850	986	88	312	0.282051	A6NIJ9	OR6C70
ENSG00000197403	168606	2181	88	312	0.282051	Q8NGY5	OR6N1
ENSG00000203730	686339	445	77	273	0.282051	Q5T9Z0	TEDDM1
ENSG00000154227	254458	1089	108	383	0.281984	Q8IU89	CERS3
ENSG00000168350	470471	529	91	323	0.281734	Q6QHC5	DEGS2
ENSG00000163472	288548	707	111	394	0.281726	Q9BSE2	TMEM79
ENSG00000176125	44176	57	40	142	0.28169	Q6NVU6	UFSP1
ENSG00000173250	658103	521	118	419	0.281623	Q8TDV0	GPR151
ENSG00000118231	194249	161	49	174	0.281609	P07320	CRYGD
ENSG00000168216	454299	1509	152	540	0.281481	Q9NUN5	LMBRD1
ENSG00000121853	761753	1145	103	366	0.281421	Q92847	GHSR
ENSG00000113749	711166	1344	101	359	0.281337	P25021	HRH2
ENSG00000100138	610753	91	36	128	0.28125	P55769	NHP2L1
ENSG00000104894	430142	275	79	281	0.281139	P11049	CD37
ENSG00000173918	105576	370	79	281	0.281139	Q9BXJ1	C1QTNF1
ENSG00000136487	323432	450	61	217	0.281106	P01242	GH2
ENSG00000131153	274409	151	52	185	0.281081	Q9Y248	GINS2
ENSG00000172057	464093	218	43	153	0.281046	Q8N138	ORMDL3
ENSG00000135452	369071	178	59	210	0.280952	Q12999	TSPAN31
ENSG00000175334	650445	79	25	89	0.280899	O75531	BANF1
ENSG00000147121	85212	233	48	171	0.280702	Q5JUW0	KRBOX4
ENSG00000184349	536832	426	64	228	0.280702	P52803	EFNA5
ENSG00000069974	565493	198	62	221	0.280543	P51159	RAB27A
ENSG00000256574	475250	1046	92	328	0.280488	Q8NGR1	OR13A1
ENSG00000165496	547244	718	60	214	0.280374	Q96L21	RPL10L
ENSG00000177414	552820	410	90	321	0.280374	Q5VVX9	UBE2U
ENSG00000100079	400055	114	37	132	0.280303	P05162	LGALS2
ENSG00000147889	191952	156	37	132	0.280303	Q8N726	CDKN2A
ENSG00000122783	277463	176	44	157	0.280255	Q9BWK5	C7orf49
ENSG00000099256	277330	255	63	225	0.28	Q9NRG1	PRTFDC1
ENSG00000254999	40522	48	21	75	0.28	Q8WUW1	BRK1
ENSG00000140450	400645	482	117	418	0.279904	Q8NCT1	ARRDC4
ENSG00000185899	364310	1342	89	318	0.279874	P59551	TAS2R60
ENSG00000151379	88467	416	54	193	0.279793	A6NI15	MSGN1
ENSG00000121680	718484	578	94	336	0.279762	Q9Y5Y5	PEX16
ENSG00000171505	207753	763	87	311	0.279743	Q8NGS0	OR1N1
ENSG00000176495	697401	1353	87	311	0.279743	Q8NGI8	OR5AN1
ENSG00000234560	339122	1650	87	311	0.279743	Q8NGN5	OR10G8
ENSG00000071967	213332	493	80	286	0.27972	Q53TN4	CYBRD1
ENSG00000176533	672459	54	19	68	0.279412	O60262	GNG7
ENSG00000175063	769951	136	50	179	0.27933	O00762	UBE2C
ENSG00000184983	64872	130	43	154	0.279221	P56556	NDUFA6
ENSG00000229972	128181	197	43	154	0.279221	P0C7M6	IQCF3
ENSG00000205133	705088	37	24	86	0.27907	Q629K1	TRIQK
ENSG00000182070	239422	1087	87	312	0.278846	Q9UKL2	OR52A1
ENSG00000174600	553611	1399	104	373	0.27882	Q99788	CMKLR1
ENSG00000170439	576018	444	68	244	0.278689	Q6UX53	METTL7B
ENSG00000048545	585083	185	56	201	0.278607	P43080	GUCA1A
ENSG00000173207	249313	40	22	79	0.278481	P61024	CKS1B
ENSG00000187005	305324	65	22	79	0.278481	Q3LI58	KRTAP21-1
ENSG00000177476	393586	1686	86	309	0.278317	Q8NGZ4	OR2G3
ENSG00000171786	209388	188	37	133	0.278195	Q02575	NHLH1
ENSG00000160087	30156	387	72	259	0.277992	Q8N2K1	UBE2J2
ENSG00000105971	334133	186	45	162	0.277778	P51636	CAV2
ENSG00000111732	737387	710	55	198	0.277778	Q9GZX7	AICDA
ENSG00000166363	188425	1522	88	317	0.277603	Q9H207	OR10A5
ENSG00000012660	196142	335	83	299	0.277592	Q9NYP7	ELOVL5
ENSG00000116030	519959	55	28	101	0.277228	P63165	SUMO1
ENSG00000122691	636297	219	56	202	0.277228	Q15672	TWIST1
ENSG00000143942	731771	190	51	184	0.277174	Q8WUX2	CHAC2
ENSG00000147614	763117	1039	97	350	0.277143	Q8N8Y2	ATP6V0D2
ENSG00000173467	313777	160	46	166	0.277108	Q8TD06	AGR3
ENSG00000206073	543059	1477	108	390	0.276923	P48594	SERPINB4
ENSG00000128989	779029	64	31	112	0.276786	P56211	ARPP19
ENSG00000213088	325964	1223	93	336	0.276786	Q16570	DARC
ENSG00000173369	435828	254	70	253	0.27668	P02746	C1QB
ENSG00000172969	475677	135	78	282	0.276596	A6NGY1	FRG2C
ENSG00000213185	751176	90	26	94	0.276596	Q8N5W8	FAM24B
ENSG00000146469	499235	361	47	170	0.276471	P01282	VIP
ENSG00000174851	771276	453	81	293	0.276451	O95070	YIF1A
ENSG00000179826	508538	1225	89	322	0.276398	Q96LB0	MRGPRX3
ENSG00000146378	335014	1524	97	351	0.276353	Q9P1P5	TAAR2
ENSG00000164399	447306	210	42	152	0.276316	P08700	IL3
ENSG00000176253	178902	1634	84	304	0.276316	Q8NH42	OR4K13
ENSG00000170782	589674	1038	87	315	0.27619	Q9H209	OR10A4
ENSG00000166292	454747	297	37	134	0.276119	Q9NV29	TMEM100
ENSG00000188761	546506	180	45	163	0.276074	Q5TBC7	BCL2L15
ENSG00000150787	371738	97	40	145	0.275862	Q03393	PTS
ENSG00000164326	401795	113	32	116	0.275862	Q16568	CARTPT
ENSG00000065621	180927	382	67	243	0.27572	Q9H4Y5	GSTO2
ENSG00000117091	622234	211	67	243	0.27572	P09326	CD48
ENSG00000163082	486835	1174	110	399	0.275689	Q8IWX5	SGPP2
ENSG00000107014	127768	220	51	185	0.275676	P04090	RLN2
ENSG00000176246	140573	1606	86	312	0.275641	Q8NH43	OR4L1
ENSG00000005102	495396	508	70	254	0.275591	P50221	MEOX1
ENSG00000100142	170590	104	35	127	0.275591	P61218	POLR2F
ENSG00000161921	296729	147	70	254	0.275591	Q9H2A7	CXCL16
ENSG00000147677	662057	347	97	352	0.275568	O15372	EIF3H
ENSG00000156284	137448	462	62	225	0.275556	P56748	CLDN8
ENSG00000084628	264082	162	57	207	0.275362	Q4KMZ8	NKAIN1
ENSG00000162604	721204	144	57	207	0.275362	Q9BX74	TM2D1
ENSG00000019102	24869	385	90	327	0.275229	Q96IQ7	VSIG2
ENSG00000110944	625672	175	52	189	0.275132	Q9NPF7	IL23A
ENSG00000133703	617461	663	52	189	0.275132	P01116	KRAS
ENSG00000168092	697055	190	63	229	0.275109	P68402	PAFAH1B2
ENSG00000149600	244785	191	55	200	0.275	Q86VX2	COMMD7
ENSG00000168779	322767	530	91	331	0.274924	O60902	SHOX2
ENSG00000128285	629859	1034	116	422	0.274882	Q99705	MCHR1
ENSG00000168101	290213	129	58	211	0.274882	Q9BRJ7	NUDT16L1
ENSG00000168621	361997	338	58	211	0.274882	P39905	GDNF
ENSG00000171517	360417	1319	97	353	0.274788	Q9UBY5	LPAR3
ENSG00000182793	235550	513	61	222	0.274775	Q7RTV2	GSTA5
ENSG00000244067	695638	392	61	222	0.274775	P09210	GSTA2
ENSG00000175782	478347	711	86	313	0.27476	Q7Z769	SLC35E3
ENSG00000103187	325800	104	39	142	0.274648	Q14019	COTL1
ENSG00000176076	123174	114	39	142	0.274648	Q9UJ90	KCNE1L
ENSG00000197045	635384	147	39	142	0.274648	P60983	GMFB
ENSG00000157734	124968	143	53	193	0.274611	Q96L94	SNX22
ENSG00000092345	67879	459	81	295	0.274576	Q92904	DAZL
ENSG00000165476	347582	147	70	255	0.27451	Q6NUK4	REEP3
ENSG00000139278	260108	606	73	266	0.274436	P48060	GLIPR1
ENSG00000135537	726558	488	132	481	0.274428	Q8WV93	LACE1
ENSG00000166069	346534	543	79	288	0.274306	Q8N6Q1	TMCO5A
ENSG00000137509	329205	929	136	496	0.274194	P42785	PRCP
ENSG00000176742	341434	2094	88	321	0.274143	Q9H2C8	OR51V1
ENSG00000117594	413835	718	80	292	0.273973	P28845	HSD11B1
ENSG00000184276	728906	42	20	73	0.273973	Q8NET1	DEFB108B
ENSG00000110315	157420	145	63	230	0.273913	Q8WVD5	RNF141
ENSG00000184307	28537	554	112	409	0.273839	Q8IYP9	ZDHHC23
ENSG00000127318	390806	166	49	179	0.273743	Q9GZX6	IL22
ENSG00000163993	95608	101	26	95	0.273684	P25815	S100P
ENSG00000196266	299521	2193	90	329	0.273556	Q5JRS4	OR10J3
ENSG00000198270	139870	328	67	245	0.273469	Q8NCL8	TMEM116
ENSG00000164032	430548	101	35	128	0.273438	P0C0S5	H2AFZ
ENSG00000169413	774333	126	41	150	0.273333	Q93091	RNASE6
ENSG00000064989	767381	1334	126	461	0.273319	Q16602	CALCRL
ENSG00000146006	732625	631	141	516	0.273256	O43300	LRRTM2
ENSG00000094661	87828	659	97	355	0.273239	O60431	OR1I1
ENSG00000139899	158460	214	56	205	0.273171	Q6UW01	CBLN3
ENSG00000164548	483832	314	77	282	0.27305	Q13595	TRA2A
ENSG00000180138	373480	874	92	337	0.272997	Q8N752	CSNK1A1L
ENSG00000105171	285511	173	60	220	0.272727	O95707	POP4
ENSG00000106400	260824	160	42	154	0.272727	O43257	ZNHIT1
ENSG00000172399	126549	519	72	264	0.272727	Q9NPC6	MYOZ2
ENSG00000187922	642476	87	51	187	0.272727	Q6JVE6	LCN10
ENSG00000197696	465805	86	33	121	0.272727	P08949	NMB
ENSG00000198574	706274	256	36	132	0.272727	O14796	SH2D1B
ENSG00000069849	647450	382	76	279	0.272401	P54709	ATP1B3
ENSG00000108511	442905	219	61	224	0.272321	P17509	HOXB6
ENSG00000204308	672681	207	49	180	0.272222	Q99942	RNF5
ENSG00000188124	508615	1232	86	316	0.272152	A6NM03	OR2AG2
ENSG00000188558	162406	2250	86	316	0.272152	Q5TZ20	OR2G6
ENSG00000066382	542609	890	80	294	0.272109	Q15777	MPPED2
ENSG00000163041	425327	138	37	136	0.272059	P84243	H3F3A
ENSG00000125534	347509	116	31	114	0.27193	Q9H3Y8	PPDPF
ENSG00000171496	520797	1318	84	309	0.271845	Q8NGR8	OR1L8
ENSG00000172365	547007	1777	84	309	0.271845	Q96R09	OR5B2
ENSG00000181903	628939	2354	84	309	0.271845	Q8NH72	OR4C6
ENSG00000212938	148248	228	28	103	0.271845	Q3LI67	KRTAP6-3
ENSG00000101856	323679	194	53	195	0.271795	O00264	PGRMC1
ENSG00000106615	345087	297	50	184	0.271739	Q15382	RHEB
ENSG00000203747	376283	566	69	254	0.271654	P08637	FCGR3A
ENSG00000170605	218116	1485	91	335	0.271642	Q8NGE7	OR9K2
ENSG00000178585	15005	38	22	81	0.271605	Q9NSA3	CTNNBIP1
ENSG00000099337	333541	523	85	313	0.271565	Q9Y257	KCNK6
ENSG00000119655	276552	118	41	151	0.271523	P61916	NPC2
ENSG00000125356	669365	87	19	70	0.271429	O15239	NDUFA1
ENSG00000221910	9716	1265	86	317	0.271293	O95006	OR2F2
ENSG00000180776	618243	383	99	365	0.271233	Q5W0Z9	ZDHHC20
ENSG00000134202	202324	273	61	225	0.271111	P21266	GSTM3
ENSG00000149792	676400	165	45	166	0.271084	Q13405	MRPL49
ENSG00000126785	135653	361	58	214	0.271028	Q9H4E5	RHOJ
ENSG00000204695	467852	1372	87	321	0.271028	Q9UGF5	OR14J1
ENSG00000137413	331409	293	84	310	0.270968	Q7Z7C8	TAF8
ENSG00000130349	562844	273	65	240	0.270833	Q9P0P8	C6orf203
ENSG00000161091	148237	833	130	480	0.270833	Q6NUT3	MFSD12
ENSG00000176136	243020	1689	88	325	0.270769	P33032	MC5R
ENSG00000105246	182642	238	62	229	0.270742	Q14213	EBI3
ENSG00000172769	758894	1257	85	314	0.270701	Q8NH48	OR5B3
ENSG00000176893	491111	1637	85	314	0.270701	Q8NGK0	OR51G2
ENSG00000156097	22158	985	122	451	0.27051	Q9BZJ8	GPR61
ENSG00000124562	356745	172	43	159	0.27044	P09234	SNRPC
ENSG00000093144	83873	199	83	307	0.270358	Q9NTX5	ECHDC1
ENSG00000011677	756461	1701	133	492	0.270325	P34903	GABRA3
ENSG00000164604	219443	1397	100	370	0.27027	P60893	GPR85
ENSG00000164615	263064	315	80	296	0.27027	P49069	CAMLG
ENSG00000127533	53102	377	104	385	0.27013	Q96RI0	F2RL3
ENSG00000164220	274895	1113	101	374	0.270053	O00254	F2RL2
ENSG00000142538	54033	55	27	100	0.27	Q96A98	PTH2
ENSG00000181408	14973	405	105	389	0.269923	Q9UKP6	UTS2R
ENSG00000006042	664948	341	61	226	0.269912	Q9Y2Y6	TMEM98
ENSG00000147873	357889	447	51	189	0.269841	P01569	IFNA5
ENSG00000100413	731673	167	55	204	0.269608	Q9Y535	POLR3H
ENSG00000187258	323225	1587	100	371	0.269542	Q6W5P4	NPSR1
ENSG00000123901	339815	1067	114	423	0.269504	Q9NYM4	GPR83
ENSG00000162989	636913	2208	135	501	0.269461	P48549	KCNJ3
ENSG00000140557	513158	728	101	375	0.269333	Q92186	ST8SIA2
ENSG00000165799	158450	153	42	156	0.269231	Q9H1E1	RNASE7
ENSG00000166847	634889	213	49	182	0.269231	Q9BTE1	DCTN5
ENSG00000197706	113052	1047	84	312	0.269231	A6NCV1	OR6C74
ENSG00000198128	85479	2688	84	312	0.269231	Q8NG85	OR2L3
ENSG00000172487	256097	2361	85	316	0.268987	Q8NGP2	OR8J1
ENSG00000144227	683537	845	71	264	0.268939	O95156	NXPH2
ENSG00000100027	50257	64	32	119	0.268908	O60688	YPEL1
ENSG00000137955	313081	520	89	331	0.268882	P53611	RABGGTB
ENSG00000103089	645676	639	100	372	0.268817	Q7L5A8	FA2H
ENSG00000107562	234295	106	25	93	0.268817	P48061	CXCL12
ENSG00000182749	184730	471	93	346	0.268786	Q86WK9	PAQR7
ENSG00000152932	117073	476	61	227	0.268722	Q96E17	RAB3C
ENSG00000086300	152415	217	54	201	0.268657	Q9Y5X0	SNX10
ENSG00000167363	203528	181	83	309	0.268608	Q9H479	FN3K
ENSG00000181273	340567	976	83	309	0.268608	Q8NH90	OR5AK2
ENSG00000171530	335943	55	29	108	0.268519	O75347	TBCA
ENSG00000183196	460206	1041	106	395	0.268354	Q9GZX3	CHST6
ENSG00000144648	97941	1269	103	384	0.268229	O00590	ACKR2
ENSG00000176547	340542	1352	81	302	0.268212	Q8NH37	OR4C3
ENSG00000186153	651586	670	111	414	0.268116	Q9NZC7	WWOX
ENSG00000124209	313129	171	52	194	0.268041	Q9UL26	RAB22A
ENSG00000175785	169180	173	41	153	0.267974	Q86XR5	PRIMA1
ENSG00000205846	569484	502	56	209	0.267943	Q6EIG7	CLEC6A
ENSG00000186188	512678	686	101	377	0.267905	Q5NUL3	FFAR4
ENSG00000041988	593868	258	64	239	0.267782	Q8WTV1	THAP3
ENSG00000123728	57567	304	49	183	0.26776	Q9Y3L5	RAP2C
ENSG00000170683	394911	1370	84	314	0.267516	P58181	OR10A3
ENSG00000181958	40299	3285	92	344	0.267442	Q8NGL6	OR4A15
ENSG00000141977	538245	420	50	187	0.26738	Q96Q77	CIB3
ENSG00000093183	191825	374	81	303	0.267327	Q9BRL7	SEC22C
ENSG00000197487	255952	146	31	116	0.267241	Q9UBC7	GALP
ENSG00000176597	13676	458	101	378	0.267196	Q9BYG0	B3GNT5
ENSG00000101439	688230	100	39	146	0.267123	P01034	CST3
ENSG00000145936	452661	371	51	191	0.267016	Q16558	KCNMB1
ENSG00000160948	48746	176	59	221	0.266968	Q9UK41	VPS28
ENSG00000181704	781355	500	63	236	0.266949	Q96EC8	YIPF6
ENSG00000057149	586530	1237	104	390	0.266667	P29508	SERPINB3
ENSG00000080910	157847	784	72	270	0.266667	P36980	CFHR2
ENSG00000156575	366356	291	60	225	0.266667	Q9Y2Y8	PRG3
ENSG00000213626	351831	94	28	105	0.266667	Q53QV2	LBH
ENSG00000166368	70677	1084	82	308	0.266234	Q9H210	OR2D2
ENSG00000164532	714158	1003	119	447	0.266219	Q9UMR3	TBX20
ENSG00000142973	526537	1305	136	511	0.266145	P13584	CYP4B1
ENSG00000163794	399980	55	33	124	0.266129	P55089	UCN
ENSG00000205327	692485	635	83	312	0.266026	A6NDL8	OR6C68
ENSG00000123407	752630	484	75	282	0.265957	P31275	HOXC12
ENSG00000164266	695224	48	21	79	0.265823	P00995	SPINK1
ENSG00000169906	170276	62	21	79	0.265823	P29377	S100G
ENSG00000065911	562456	299	93	350	0.265714	P13995	MTHFD2
ENSG00000196284	481614	572	106	399	0.265664	O75486	SUPT3H
ENSG00000182117	92447	54	17	64	0.265625	Q9NPE3	NOP10
ENSG00000196242	417378	1560	85	320	0.265625	Q8N628	OR2C3
ENSG00000203877	617341	187	34	128	0.265625	Q5TAB7	RIPPLY2
ENSG00000159348	697759	434	81	305	0.265574	Q9UHQ9	CYB5R1
ENSG00000174225	606272	433	77	290	0.265517	Q5H913	ARL13A
ENSG00000166451	104612	341	90	339	0.265487	Q96H22	CENPN
ENSG00000181009	93030	1240	86	324	0.265432	Q8NH56	OR52N5
ENSG00000115255	353918	82	56	211	0.265403	Q96HR9	REEP6
ENSG00000109332	10419	169	39	147	0.265306	P61077	UBE2D3
ENSG00000121552	363199	56	26	98	0.265306	P01040	CSTA
ENSG00000122592	119398	557	61	230	0.265217	P31268	HOXA7
ENSG00000169208	267076	809	83	313	0.265176	Q8NGC4	OR10G3
ENSG00000092931	721529	1054	119	449	0.265033	O43934	MFSD11
ENSG00000102471	377518	287	89	336	0.264881	Q9NV92	NDFIP2
ENSG00000196655	114790	289	58	219	0.26484	Q9Y296	TRAPPC4
ENSG00000067167	743084	1142	99	374	0.264706	Q15629	TRAM1
ENSG00000131771	267152	99	54	204	0.264706	Q9UD71	PPP1R1B
ENSG00000132475	472046	107	36	136	0.264706	P84243	H3F3B
ENSG00000155957	625542	885	63	238	0.264706	Q9HC24	TMBIM4
ENSG00000164825	423843	44	18	68	0.264706	P60022	DEFB1
ENSG00000178343	562700	452	63	238	0.264706	A0PJX4	SHISA3
ENSG00000156413	675786	509	95	359	0.264624	P51993	FUT6
ENSG00000243896	231205	421	82	310	0.264516	Q96R45	OR2A7
ENSG00000116205	59497	258	55	208	0.264423	Q96MN5	TCEANC2
ENSG00000177854	690507	354	69	261	0.264368	Q14656	TMEM187
ENSG00000120509	655010	157	37	140	0.264286	Q5EBL8	PDZD11
ENSG00000006831	438889	655	102	386	0.264249	Q86V24	ADIPOR2
ENSG00000108064	498544	263	65	246	0.264228	Q00059	TFAM
ENSG00000164603	152345	1106	107	405	0.264198	Q1RMZ1	C7orf60
ENSG00000177674	388228	142	42	159	0.264151	Q6RW13	AGTRAP
ENSG00000135569	33361	904	89	337	0.264095	O14804	TAAR5
ENSG00000164414	695712	498	89	337	0.264095	P78382	SLC35A1
ENSG00000164037	143410	1329	136	515	0.264078	Q4ZJI4	SLC9B1
ENSG00000171916	424789	538	94	356	0.264045	Q6DKI2	LGALS9C
ENSG00000134291	471798	306	66	250	0.264	Q9BVX2	TMEM106C
ENSG00000228278	243331	167	53	201	0.263682	P19652	ORM2
ENSG00000171791	322619	297	63	239	0.263598	P10415	BCL2
ENSG00000131808	640798	230	34	129	0.263566	P01225	FSHB
ENSG00000111412	227537	215	54	205	0.263415	Q9H741	C12orf49
ENSG00000117152	660496	673	54	205	0.263415	P49798	RGS4
ENSG00000100302	763832	649	70	266	0.263158	Q96D21	RASD2
ENSG00000124226	424644	169	60	228	0.263158	Q9Y508	RNF114
ENSG00000162366	757908	51	30	114	0.263158	Q13113	PDZK1IP1
ENSG00000181499	560759	1779	85	323	0.263158	Q8NGN1	OR6T1
ENSG00000118972	517916	679	66	251	0.262948	Q9GZV9	FGF23
ENSG00000106992	240693	85	51	194	0.262887	P00568	AK1
ENSG00000100448	296697	609	67	255	0.262745	P08311	CTSG
ENSG00000108688	629951	199	26	99	0.262626	P80098	CCL7
ENSG00000123643	296248	891	125	476	0.262605	Q7Z2H8	SLC36A1
ENSG00000101441	179103	228	37	141	0.262411	P01036	CST4
ENSG00000203685	79380	140	37	141	0.262411	Q69YW2	C1orf95
ENSG00000134339	182862	170	32	122	0.262295	P0DJI9	SAA2
ENSG00000163239	442711	636	96	366	0.262295	Q5VZ19	TDRD10
ENSG00000197061	237716	137	27	103	0.262136	P62805	HIST1H4C
ENSG00000120217	566689	271	76	290	0.262069	Q9NZQ7	CD274
ENSG00000119537	679669	232	87	332	0.262048	Q06136	KDSR
ENSG00000132026	257835	179	60	229	0.262009	Q9BSG5	RTBDN
ENSG00000108474	713477	300	66	252	0.261905	Q9Y2B2	PIGL
ENSG00000124786	723518	685	105	401	0.261845	Q9H1N7	SLC35B3
ENSG00000128710	319207	565	89	340	0.261765	P28358	HOXD10
ENSG00000149547	758721	485	89	340	0.261765	O14681	EI24
ENSG00000154611	18574	273	67	256	0.261719	Q8TAA3	PSMA8
ENSG00000119862	254510	135	45	172	0.261628	Q3ZCW2	LGALSL
ENSG00000134882	759772	367	90	344	0.261628	Q8NBM4	UBAC2
ENSG00000182208	495025	391	62	237	0.261603	Q70IA6	MOB2
ENSG00000122375	377799	943	125	478	0.261506	Q9UHM6	OPN4
ENSG00000163577	197450	108	40	153	0.261438	Q9GZV4	EIF5A2
ENSG00000163106	481491	210	52	199	0.261307	O60760	HPGDS
ENSG00000163600	754409	308	52	199	0.261307	Q9Y6W8	ICOS
ENSG00000165023	30498	260	52	199	0.261307	Q96HU8	DIRAS2
ENSG00000172459	51677	1503	81	310	0.26129	Q8NGP9	OR5AR1
ENSG00000186136	466962	667	82	314	0.261146	Q7RTR8	TAS2R42
ENSG00000120656	603889	103	42	161	0.26087	Q16514	TAF12
ENSG00000121207	705042	490	60	230	0.26087	O95237	LRAT
ENSG00000124767	544978	68	48	184	0.26087	Q04760	GLO1
ENSG00000149357	697595	52	42	161	0.26087	Q6IAA8	LAMTOR1
ENSG00000240344	592969	155	42	161	0.26087	Q9H2H8	PPIL3
ENSG00000064652	151973	203	44	169	0.260355	Q9Y343	SNX24
ENSG00000124882	595745	247	44	169	0.260355	O14944	EREG
ENSG00000139914	210752	468	76	292	0.260274	A5D6W6	FITM1
ENSG00000169393	318033	362	58	223	0.26009	Q96BH3	ELSPBP1
ENSG00000255307	330718	997	84	323	0.260062	Q96RD2	OR52B2
ENSG00000137522	529646	519	85	327	0.259939	Q9H920	RNF121
ENSG00000142224	558356	282	46	177	0.259887	Q9UHD0	IL19
ENSG00000145757	127042	211	66	254	0.259843	Q9BWV2	SPATA9
ENSG00000139636	692450	1025	127	489	0.259714	Q6UX01	LMBR1L
ENSG00000124664	594277	440	87	335	0.259701	O95238	SPDEF
ENSG00000074696	687333	421	94	362	0.259669	Q9P035	PTPLAD1
ENSG00000142252	227636	316	34	131	0.259542	Q9H840	GEMIN7
ENSG00000167332	320043	1613	83	320	0.259375	Q9H255	OR51E2
ENSG00000135845	59340	435	77	297	0.259259	Q92535	PIGC
ENSG00000142875	554587	880	91	351	0.259259	P22694	PRKACB
ENSG00000160194	607299	85	28	108	0.259259	P56181	NDUFV3
ENSG00000168269	164425	754	98	378	0.259259	Q12951	FOXI1
ENSG00000228083	565724	341	49	189	0.259259	P01570	IFNA14
ENSG00000100453	491924	382	64	247	0.259109	P10144	GZMB
ENSG00000166821	334315	418	64	247	0.259109	O75192	PEX11A
ENSG00000106025	282428	838	79	305	0.259016	O95859	TSPAN12
ENSG00000198892	545389	242	51	197	0.258883	Q96DD7	SHISA4
ENSG00000113456	215072	237	73	282	0.258865	O60671	RAD1
ENSG00000188386	449190	362	44	170	0.258824	Q96LZ3	PPP3R2
ENSG00000204703	480440	1161	81	313	0.258786	O76000	OR2B3
ENSG00000113734	740508	284	59	228	0.258772	Q12981	BNIP1
ENSG00000173451	465615	121	59	228	0.258772	Q9H0W7	THAP2
ENSG00000139547	71952	318	82	317	0.258675	O75452	RDH16
ENSG00000180785	549707	1233	82	317	0.258675	Q8TCB6	OR51E1
ENSG00000186440	74560	704	82	317	0.258675	Q8NGX9	OR6P1
ENSG00000165169	656360	84	30	116	0.258621	P51808	DYNLT3
ENSG00000178538	595932	524	75	290	0.258621	P35219	CA8
ENSG00000181074	553594	1552	83	321	0.258567	Q8NGI2	OR52N4
ENSG00000121351	41210	174	23	89	0.258427	P10997	IAPP
ENSG00000160654	36065	175	47	182	0.258242	P09693	CD3G
ENSG00000145029	722726	215	55	213	0.258216	Q9BSH3	NICN1
ENSG00000173198	357931	1057	87	337	0.25816	Q9Y271	CYSLTR1
ENSG00000125144	290234	16	16	62	0.258065	P13640	MT1G
ENSG00000141194	599298	924	80	310	0.258065	Q15615	OR4D1
ENSG00000162999	668304	438	56	217	0.258065	Q8WTR2	DUSP19
ENSG00000204923	658327	175	40	155	0.258065	Q5FWF7	FBXO48
ENSG00000171133	384845	1063	89	345	0.257971	Q8NGT1	OR2K2
ENSG00000170370	482199	443	65	252	0.257937	Q04743	EMX2
ENSG00000166573	518637	1108	90	349	0.25788	P47211	GALR1
ENSG00000136856	272779	484	123	477	0.257862	Q9NY64	SLC2A8
ENSG00000127922	591178	63	33	128	0.257812	Q6ZVN7	SHFM1
ENSG00000179820	190036	1174	83	322	0.257764	Q96S97	MYADM
ENSG00000095209	23506	563	75	291	0.257732	Q9NVV0	TMEM38B
ENSG00000120860	295429	194	50	194	0.257732	Q9Y3C0	CCDC53
ENSG00000126953	49922	110	25	97	0.257732	O60220	TIMM8A
ENSG00000170577	670952	423	75	291	0.257732	Q9NPC8	SIX2
ENSG00000162814	53642	787	93	361	0.257618	Q96L03	SPATA17
ENSG00000119616	535898	176	51	198	0.257576	Q9Y324	FCF1
ENSG00000080189	770940	626	94	365	0.257534	Q9NQQ7	SLC35C2
ENSG00000198829	421507	985	86	334	0.257485	Q9BXA5	SUCNR1
ENSG00000143028	416063	573	70	272	0.257353	Q5VXT5	SYPL2
ENSG00000176294	548994	2591	79	307	0.257329	Q8NGD1	OR4N2
ENSG00000159251	590000	1089	97	377	0.257294	P68032	ACTC1
ENSG00000254858	3010	136	53	206	0.257282	Q567V2	MPV17L2
ENSG00000213719	702367	204	62	241	0.257261	O00299	CLIC1
ENSG00000117758	121407	205	71	276	0.257246	Q86Y82	STX12
ENSG00000171180	527427	2312	80	311	0.257235	Q96R27	OR2M4
ENSG00000082701	761625	492	108	420	0.257143	P49841	GSK3B
ENSG00000136810	232978	38	27	105	0.257143	P10599	TXN
ENSG00000145782	621071	123	36	140	0.257143	O94817	ATG12
ENSG00000170608	734561	508	90	350	0.257143	P55318	FOXA3
ENSG00000147403	741872	396	55	214	0.257009	P27635	RPL10
ENSG00000125384	298123	616	92	358	0.256983	P43116	PTGER2
ENSG00000177519	113246	78	28	109	0.256881	Q9NS64	RPRM
ENSG00000165175	633711	160	47	183	0.256831	Q9NPA3	MID1IP1
ENSG00000122140	252257	208	76	296	0.256757	Q9Y399	MRPS2
ENSG00000126266	305304	683	77	300	0.256667	O14842	FFAR1
ENSG00000100365	474666	490	87	339	0.256637	Q15080	NCF4
ENSG00000180745	356633	225	58	226	0.256637	Q8NCR9	CLRN3
ENSG00000003436	763831	468	78	304	0.256579	P10646	TFPI
ENSG00000004866	637969	979	150	585	0.25641	Q9NRC1	ST7
ENSG00000137331	668983	54	40	156	0.25641	P46695	IER3
ENSG00000183706	559708	2250	81	316	0.256329	Q8N0Y3	OR4N4
ENSG00000243789	737847	192	81	316	0.256329	P0C870	JMJD7
ENSG00000136048	736940	355	61	238	0.256303	Q8N682	DRAM1
ENSG00000127530	185530	1052	82	320	0.25625	O76099	OR7C1
ENSG00000124762	689748	210	42	164	0.256098	P38936	CDKN1A
ENSG00000072080	59856	531	54	211	0.255924	Q13103	SPP2
ENSG00000149573	99479	408	55	215	0.255814	O60487	MPZL2
ENSG00000160181	359004	80	33	129	0.255814	Q03403	TFF2
ENSG00000196711	763091	132	33	129	0.255814	Q6UXT8	FAM150A
ENSG00000198390	619910	581	44	172	0.255814	Q8IUC0	KRTAP13-1
ENSG00000163914	97049	669	89	348	0.255747	P08100	RHO
ENSG00000174914	271391	1213	78	305	0.255738	Q8NH87	OR9G1
ENSG00000104765	563165	97	56	219	0.255708	O60238	BNIP3L
ENSG00000253598	260002	767	112	438	0.255708	Q5PT55	SLC10A5
ENSG00000069399	64760	469	116	454	0.255507	P20749	BCL3
ENSG00000104361	423847	550	94	368	0.255435	Q9H841	NIPAL2
ENSG00000006625	84391	204	48	188	0.255319	O75223	GGCT
ENSG00000240654	319018	233	85	333	0.255255	P0C862	C1QTNF9
ENSG00000118600	89800	453	113	443	0.255079	Q9Y2B1	TMEM5
ENSG00000166233	573871	512	142	557	0.254937	Q9Y4X5	ARIH1
ENSG00000100300	777316	26	26	102	0.254902	B1AH88	TSPO
ENSG00000159224	708375	158	39	153	0.254902	P09681	GIP
ENSG00000004809	338453	1726	147	577	0.254766	Q86VW1	SLC22A16
ENSG00000102886	563879	376	81	318	0.254717	Q7L5L3	GDPD3
ENSG00000173221	21124	51	27	106	0.254717	P35754	GLRX
ENSG00000118245	515718	42	14	55	0.254545	P09430	TNP1
ENSG00000186075	575424	512	86	338	0.254438	Q6X784	ZPBP2
ENSG00000105507	583382	252	44	173	0.254335	Q9NP86	CABP5
ENSG00000065600	650696	670	89	350	0.254286	Q9H813	TMEM206
ENSG00000103569	138775	812	75	295	0.254237	O43315	AQP9
ENSG00000187010	295446	580	106	417	0.254197	Q02161	RHD
ENSG00000128510	362213	558	107	421	0.254157	Q9UI42	CPA4
ENSG00000134640	70899	1289	92	362	0.254144	P49286	MTNR1B
ENSG00000165471	514226	447	63	248	0.254032	P11226	MBL2
ENSG00000116288	742986	88	48	189	0.253968	Q99497	PARK7
ENSG00000067560	64920	654	49	193	0.253886	P61586	RHOA
ENSG00000124089	264774	1350	82	323	0.25387	P41968	MC3R
ENSG00000119632	690969	117	33	130	0.253846	Q9H2X8	IFI27L2
ENSG00000162444	666914	41	34	134	0.253731	Q96R05	RBP7
ENSG00000175906	513187	309	51	201	0.253731	P49703	ARL4D
ENSG00000049860	50061	502	141	556	0.253597	P07686	HEXB
ENSG00000198612	567489	173	53	209	0.253589	Q99627	COPS8
ENSG00000089685	306531	117	36	142	0.253521	O15392	BIRC5
ENSG00000099617	73892	97	54	213	0.253521	O43921	EFNA2
ENSG00000108733	56529	725	91	359	0.253482	O00623	PEX12
ENSG00000188312	574916	278	73	288	0.253472	Q6IPU0	CENPP
ENSG00000186222	17168	147	55	217	0.253456	Q9NUP1	BLOC1S4
ENSG00000198203	213113	650	75	296	0.253378	O00338	SULT1C2
ENSG00000165682	438419	335	58	229	0.253275	Q9P126	CLEC1B
ENSG00000196341	357034	1815	78	308	0.253247	Q8WZ84	OR8D1
ENSG00000204657	536992	739	79	312	0.253205	O95918	OR2H2
ENSG00000111729	137093	225	60	237	0.253165	Q9UMR7	CLEC4A
ENSG00000196184	334815	1753	81	320	0.253125	P30954	OR10J1
ENSG00000205029	601748	2392	83	328	0.253049	Q8NGK9	OR5D16
ENSG00000129355	599496	105	42	166	0.253012	P55273	CDKN2D
ENSG00000151465	287780	394	85	336	0.252976	O75794	CDC123
ENSG00000087128	331948	754	107	423	0.252955	Q9UL52	TMPRSS11E
ENSG00000163053	754487	1458	129	510	0.252941	Q7RTX9	SLC16A14
ENSG00000071677	596052	40	22	87	0.252874	P81277	PRLH
ENSG00000170522	33193	567	67	265	0.25283	Q9H5J4	ELOVL6
ENSG00000172638	397671	551	112	443	0.252822	O95967	EFEMP2
ENSG00000111229	686484	148	45	178	0.252809	O15145	ARPC3
ENSG00000135116	401026	24	23	91	0.252747	O00198	HRK
ENSG00000214113	740910	37	23	91	0.252747	Q9HD34	LYRM4
ENSG00000171611	487607	266	71	281	0.252669	Q6ISU1	PTCRA
ENSG00000112031	762526	316	96	380	0.252632	Q9UGC7	MTRF1L
ENSG00000204392	22313	108	24	95	0.252632	Q9Y333	LSM2
ENSG00000139624	376444	715	99	392	0.252551	Q8N5B7	CERS5
ENSG00000178537	291993	347	76	301	0.252492	O43772	SLC25A20
ENSG00000162976	142253	152	51	202	0.252475	Q8N755	PQLC3
ENSG00000162892	748495	295	52	206	0.252427	Q13007	IL24
ENSG00000186919	588177	282	104	412	0.252427	Q401N2	ZACN
ENSG00000198283	256257	1203	78	309	0.252427	A6NL26	OR5B21
ENSG00000231192	401660	1693	79	313	0.252396	A6NKK0	OR5H1
ENSG00000177489	132041	1842	80	317	0.252366	Q8NGZ5	OR2G2
ENSG00000204118	475091	49	27	107	0.252336	A6NFF2	NAP1L6
ENSG00000197532	496187	1503	82	325	0.252308	Q8NGX8	OR6Y1
ENSG00000173578	72564	920	84	333	0.252252	P46094	XCR1
ENSG00000111291	593729	485	87	345	0.252174	Q9NZD1	GPRC5D
ENSG00000115226	88482	170	59	234	0.252137	Q9H6D8	FNDC4
ENSG00000157703	733340	1116	124	492	0.252033	Q8N434	SVOPL
ENSG00000206527	510908	162	64	254	0.251969	Q6Y1H2	PTPLB
ENSG00000188486	410834	152	36	143	0.251748	P16104	H2AFX
ENSG00000164978	325408	172	37	147	0.251701	P50583	NUDT2
ENSG00000106341	105157	131	39	155	0.251613	O96001	PPP1R17
ENSG00000148136	26446	1615	80	318	0.251572	Q8NGS5	OR13C4
ENSG00000221989	15189	1441	80	318	0.251572	Q6IF42	OR2A2
ENSG00000156398	705517	368	81	322	0.251553	Q96NB2	SFXN2
ENSG00000134955	22927	846	126	501	0.251497	Q8TED4	SLC37A2
ENSG00000166391	714592	677	84	334	0.251497	Q3SYC2	MOGAT2
ENSG00000128463	412577	154	46	183	0.251366	Q5J8M3	EMC4
ENSG00000181467	214123	188	46	183	0.251366	P61225	RAP2B
ENSG00000196503	653505	259	47	187	0.251337	Q6T311	ARL9
ENSG00000198522	114405	592	94	374	0.251337	Q9HCN4	GPN1
ENSG00000176641	498905	442	51	203	0.251232	Q8N8N0	RNF152
ENSG00000172954	660183	1011	104	414	0.251208	Q6UWP7	LCLAT1
ENSG00000163347	291859	284	53	211	0.251185	O95832	CLDN1
ENSG00000132819	224073	355	60	239	0.251046	Q9H0Z9	RBM38
ENSG00000160606	565514	632	62	247	0.251012	Q96CP7	TLCD1
ENSG00000167220	515587	194	65	259	0.250965	Q9H0R4	HDHD2
ENSG00000174339	402648	717	78	311	0.250804	Q8NGV0	OR2Y1
ENSG00000171459	574878	672	87	347	0.25072	Q8NGR2	OR1L6
ENSG00000204246	473968	1475	87	347	0.25072	Q8NGS6	OR13C3
ENSG00000163435	22862	593	93	371	0.250674	P78545	ELF3
ENSG00000143315	411519	791	106	423	0.250591	Q9H3S5	PIGM
ENSG00000049247	693477	112	31	124	0.25	O95399	UTS2
ENSG00000088832	415810	63	27	108	0.25	P62942	FKBP1A
ENSG00000089063	754124	91	30	120	0.25	Q96A57	TMEM230
ENSG00000104081	410239	123	46	184	0.25	Q96LC9	BMF
ENSG00000114638	126274	270	65	260	0.25	O75841	UPK1B
ENSG00000115204	151506	190	44	176	0.25	P39210	MPV17
ENSG00000115263	743613	376	45	180	0.25	P01275	GCG
ENSG00000136697	381113	146	38	152	0.25	Q8WWZ1	IL1F10
ENSG00000143977	746435	23	19	76	0.25	P62308	SNRPG
ENSG00000152034	83810	1849	85	340	0.25	Q969V1	MCHR2
ENSG00000153832	5196	153	47	188	0.25	Q8NEA4	FBXO36
ENSG00000168002	287017	109	43	172	0.25	P62487	POLR2G
ENSG00000169488	380288	1830	87	348	0.25	Q8NH41	OR4K15
ENSG00000170920	512948	770	78	312	0.25	Q8NG95	OR7G3
ENSG00000172426	676027	290	69	276	0.25	Q9H1X1	RSPH9
ENSG00000172731	485082	244	46	184	0.25	Q8TCA0	LRRC20
ENSG00000181092	103031	271	61	244	0.25	Q15848	ADIPOQ
ENSG00000185201	56174	121	33	132	0.25	Q01629	IFITM2
ENSG00000186501	345186	248	52	208	0.25	Q9H0R3	TMEM222
ENSG00000203859	532635	764	93	372	0.25	P26439	HSD3B2
ENSG00000205209	11154	141	24	96	0.25	Q4G0G5	SCGB2B2
ENSG00000205439	67754	104	24	96	0.25	P60328	KRTAP12-3
ENSG00000213921	699943	52	42	168	0.25	A8MZ59	LEUTX
ENSG00000214253	744369	116	38	152	0.25	Q9Y3D6	FIS1
ENSG00000241399	22668	215	58	232	0.25	Q8IX05	CD302
ENSG00000145888	578015	1088	114	457	0.249453	P23415	GLRA1
ENSG00000147160	703693	719	83	333	0.249249	Q6E213	AWAT2
ENSG00000169239	264793	379	79	317	0.249211	Q9Y2D0	CA5B
ENSG00000111404	314493	425	51	205	0.24878	Q9H628	RERGL
ENSG00000186314	214940	245	47	189	0.248677	Q8N945	PRELID2
ENSG00000169704	214038	222	44	177	0.248588	P14770	GP9
ENSG00000189320	271697	448	43	173	0.248555	Q6UWF9	FAM180A
ENSG00000128713	267889	343	84	338	0.248521	P31277	HOXD11
ENSG00000130538	716304	819	81	326	0.248466	Q8NG94	OR11H1
ENSG00000136839	303810	1023	79	318	0.248428	Q8NGT0	OR13C9
ENSG00000103381	420887	422	78	314	0.248408	Q9BRF8	CPPED1
ENSG00000153230	77932	1236	78	314	0.248408	Q8NGZ2	OR14K1
ENSG00000182287	241917	224	39	157	0.248408	P56377	AP1S2
ENSG00000221938	726725	966	77	310	0.248387	Q96R47	OR2A14
ENSG00000123353	496337	119	38	153	0.248366	Q53FV1	ORMDL2
ENSG00000180992	271029	231	36	145	0.248276	Q6P1L8	MRPL14
ENSG00000215712	689657	144	35	141	0.248227	Q9NWH2	TMEM242
ENSG00000051108	290235	641	97	391	0.248082	Q15011	HERPUD1
ENSG00000185332	193166	88	32	129	0.248062	Q8N8V8	TMEM105
ENSG00000163171	395603	370	63	254	0.248031	Q9UKI2	CDC42EP3
ENSG00000188694	774479	782	63	254	0.248031	Q3LI83	KRTAP24-1
ENSG00000196735	19029	196	63	254	0.248031	P01909	HLA-DQA1
ENSG00000105185	753814	162	31	125	0.248	O14737	PDCD5
ENSG00000064547	704992	513	87	351	0.247863	Q9HBW0	LPAR2
ENSG00000106588	215901	261	58	234	0.247863	P25787	PSMA2
ENSG00000170296	738447	66	29	117	0.247863	O95166	GABARAP
ENSG00000234469	25151	53	53	214	0.247664	H7C241	AC002365.1
ENSG00000131148	354926	135	52	210	0.247619	O43402	EMC8
ENSG00000168952	140603	328	52	210	0.247619	Q8NFX7	STXBP6
ENSG00000127366	505706	524	74	299	0.247492	Q9NYW4	TAS2R5
ENSG00000167619	734732	1008	122	493	0.247465	Q8NBT3	TMEM145
ENSG00000175938	409184	474	73	295	0.247458	Q9BRQ5	ORAI3
ENSG00000166471	585179	272	72	291	0.247423	Q5BJD5	TMEM41B
ENSG00000123165	361583	1254	93	376	0.24734	Q8TDG2	ACTRT1
ENSG00000116329	440512	787	92	372	0.247312	P41143	OPRD1
ENSG00000151715	327130	550	68	275	0.247273	Q96B21	TMEM45B
ENSG00000237541	19030	472	63	255	0.247059	P01906	HLA-DQA2
ENSG00000189362	739339	190	103	417	0.247002	A6NFY4	TMEM194B
ENSG00000112077	453049	1422	101	409	0.246944	Q02094	RHAG
ENSG00000123096	529744	257	60	243	0.246914	Q14714	SSPN
ENSG00000134851	762097	349	80	324	0.246914	Q9HC07	TMEM165
ENSG00000181001	379822	1653	79	320	0.246875	Q8NH53	OR52N1
ENSG00000114023	445438	105	38	154	0.246753	Q96A26	FAM162A
ENSG00000115252	569022	1463	132	535	0.246729	P54750	PDE1A
ENSG00000066185	91185	523	90	365	0.246575	Q9H0C1	ZMYND12
ENSG00000106603	473125	92	36	146	0.246575	Q9GZY4	COA1
ENSG00000176273	238608	784	90	365	0.246575	Q2M3R5	SLC35G1
ENSG00000203972	477561	256	71	288	0.246528	Q5SZD4	GLYATL3
ENSG00000101892	683911	1084	88	357	0.246499	Q9UN42	ATP1B4
ENSG00000100234	716358	400	52	211	0.246445	P35625	TIMP3
ENSG00000165623	316051	202	34	138	0.246377	Q8WVF2	UCMA
ENSG00000146109	642373	455	67	272	0.246324	Q9ULW3	ABT1
ENSG00000111215	327813	112	33	134	0.246269	Q16378	PRR4
ENSG00000124635	617143	188	31	126	0.246032	P06899	HIST1H2BJ
ENSG00000159200	156560	231	62	252	0.246032	P53805	RCAN1
ENSG00000185130	413569	246	31	126	0.246032	Q99880	HIST1H2BL
ENSG00000184155	489992	1188	76	309	0.245955	Q8NHC4	OR10J5
ENSG00000151617	76221	1008	105	427	0.245902	P25101	EDNRA
ENSG00000163479	51179	160	45	183	0.245902	P43308	SSR2
ENSG00000130713	628900	220	72	293	0.245734	Q13868	EXOSC2
ENSG00000179172	253322	577	72	293	0.245734	O60812	HNRNPCL1
ENSG00000182187	218715	365	43	175	0.245714	P07316	CRYGB
ENSG00000071462	438855	300	69	281	0.245552	O43709	WBSCR22
ENSG00000117560	252441	859	69	281	0.245552	P48023	FASLG
ENSG00000182362	174287	244	41	167	0.245509	P58557	YBEY
ENSG00000050130	158502	756	80	326	0.245399	Q9P055	JKAMP
ENSG00000114978	376049	142	53	216	0.24537	Q9H8S9	MOB1A
ENSG00000007255	89291	273	39	159	0.245283	O75865	TRAPPC6A
ENSG00000136244	219619	264	52	212	0.245283	P05231	IL6
ENSG00000187569	584870	256	39	159	0.245283	Q6W0C5	DPPA3
ENSG00000186513	414252	1525	77	314	0.245223	Q8NGE9	OR9Q2
ENSG00000196778	491870	1813	77	314	0.245223	Q8NGK4	OR52K1
ENSG00000144891	713581	1570	88	359	0.245125	P30556	AGTR1
ENSG00000141314	233992	569	99	404	0.24505	P58872	RHBDL3
ENSG00000165943	577086	359	86	351	0.245014	Q96BY2	MOAP1
ENSG00000130167	119832	314	60	245	0.244898	Q9UKR8	TSPAN16
ENSG00000164106	414429	95	24	98	0.244898	O75711	SCRG1
ENSG00000173372	765764	232	60	245	0.244898	P02745	C1QA
ENSG00000188817	94280	124	36	147	0.244898	A6NMZ2	SNTN
ENSG00000189283	685455	196	36	147	0.244898	P49789	FHIT
ENSG00000237521	656090	943	83	339	0.244838	Q6IFN5	OR7E24
ENSG00000110011	492172	213	59	241	0.244813	Q9NNZ3	DNAJC4
ENSG00000128340	509299	288	47	192	0.244792	P15153	RAC2
ENSG00000163631	443086	1599	149	609	0.244663	P02768	ALB
ENSG00000238227	627002	34	34	139	0.244604	H0YL14	C9orf69
ENSG00000165192	724305	311	79	323	0.244582	Q8WXH4	ASB11
ENSG00000163154	697280	238	45	184	0.244565	Q6P589	TNFAIP8L2
ENSG00000177971	23310	143	45	184	0.244565	Q9NV31	IMP3
ENSG00000102076	782039	829	89	364	0.244505	P04000	OPN1LW
ENSG00000198471	526153	454	55	225	0.244444	Q5QGT7	RTP2
ENSG00000142511	123279	1326	87	356	0.244382	O75388	GPR32
ENSG00000189299	247816	669	76	311	0.244373	Q6PJQ5	FOXR2
ENSG00000143867	510189	398	65	266	0.244361	Q8TAX0	OSR1
ENSG00000215790	510056	109	65	266	0.244361	P0CK97	SLC35E2
ENSG00000130643	91690	110	53	217	0.24424	Q9NYX4	CALY
ENSG00000175868	579975	91	31	127	0.244094	P10092	CALCB
ENSG00000166148	240051	1193	102	418	0.244019	P37288	AVPR1A
ENSG00000100532	42063	396	81	332	0.243976	Q99675	CGRRF1
ENSG00000166603	239525	825	81	332	0.243976	P32245	MC4R
ENSG00000186431	700109	738	70	287	0.243902	P24071	FCAR
ENSG00000168830	248543	2167	89	365	0.243836	P28566	HTR1E
ENSG00000197428	405721	1112	79	324	0.243827	Q8NGF3	OR51D1
ENSG00000185619	545925	390	59	242	0.243802	Q3KNV8	PCGF3
ENSG00000054803	478254	494	49	201	0.243781	Q9NTU7	CBLN4
ENSG00000148215	661513	649	78	320	0.24375	Q8NGR4	OR5C1
ENSG00000187824	337958	84	39	160	0.24375	Q6QAJ8	TMEM220
ENSG00000135404	519364	311	58	238	0.243697	P08962	CD63
ENSG00000164920	234967	597	76	312	0.24359	Q8N2R0	OSR2
ENSG00000121905	501083	172	47	193	0.243523	P84074	HPCA
ENSG00000184394	482672	1562	75	308	0.243506	Q8IXE1	OR4N5
ENSG00000085117	78650	460	65	267	0.243446	P27701	CD82
ENSG00000160446	61734	90	65	267	0.243446	Q96GR4	ZDHHC12
ENSG00000187951	614711	132	65	267	0.243446	Q3KRB8	ARHGAP11B
ENSG00000129625	154290	162	46	189	0.243386	Q00765	REEP5
ENSG00000107018	68170	141	45	185	0.243243	P04808	RLN1
ENSG00000122679	135949	344	36	148	0.243243	O60896	RAMP3
ENSG00000166441	183432	68	36	148	0.243243	P46776	RPL27A
ENSG00000174156	324635	202	54	222	0.243243	Q16772	GSTA3
ENSG00000183828	201681	260	54	222	0.243243	O95848	NUDT14
ENSG00000151233	147567	681	107	440	0.243182	Q4G148	GXYLT1
ENSG00000110243	705844	471	89	366	0.243169	Q6Q788	APOA5
ENSG00000112195	285600	493	78	321	0.242991	Q5T2D2	TREML2
ENSG00000130540	670068	448	69	284	0.242958	Q9BR01	SULT4A1
ENSG00000167360	747919	1486	77	317	0.242902	Q8NH59	OR51Q1
ENSG00000115163	274547	191	34	140	0.242857	P49450	CENPA
ENSG00000150048	209805	364	68	280	0.242857	Q8NC01	CLEC1A
ENSG00000124657	237199	1195	76	313	0.242812	P58173	OR2B6
ENSG00000134255	336417	514	101	416	0.242788	Q9Y6K0	CEPT1
ENSG00000237388	672954	1588	75	309	0.242718	Q6IF82	OR4A47
[truncated: 14,922 more rows]
