# Supplementary material for: Pan-cancer analysis of neoepitopes
Source: Sci Rep. 2018 Aug 24;8:12735. doi: 10.1038/s41598-018-30724-y (PMC6109115; doi:10.1038/s41598-018-30724-y)
Supplement: Supplementary file 3 — Table S2. The proteins that yield the largest number of neoepitopes [file 41598_2018_30724_MOESM3_ESM.xlsx]

## Sheet: Table_S2_hotproteins_170820
Ensembl gene id	Neoantigen freq	Protein length	Length-normalized neoantigen freq	Uniprot id	Gene symbol
ENSG00000141510	10381	393	26.4148	P04637	TP53
ENSG00000171862	6294	403	15.6179	P60484	PTEN
ENSG00000181939	4259	316	13.4778	Q8NGM1	OR4C15
ENSG00000196071	3526	312	11.3013	Q8N349	OR2L13
ENSG00000176281	3548	323	10.9845	Q8NGD3	OR4K5
ENSG00000181785	3542	324	10.9321	Q8N127	OR5AS1
ENSG00000186113	3250	314	10.3503	Q8NGL3	OR5D14
ENSG00000196944	3512	348	10.092	Q8NH00	OR2T4
ENSG00000179915	4440	442	10.0452	P58400	NRXN1
ENSG00000165762	3135	314	9.98408	Q8NGD2	OR4K2
ENSG00000181617	845	85	9.94118	Q8NFU4	FDCSP
ENSG00000258817	3063	309	9.91262	Q8NGP0	OR4C13
ENSG00000176299	3057	313	9.76677	Q8NGD0	OR4M1
ENSG00000228198	3046	312	9.76282	Q8NG83	OR2M3
ENSG00000181767	3014	312	9.66026	Q8N162	OR8H2
ENSG00000181958	3285	344	9.54942	Q8NGL6	OR4A15
ENSG00000203663	2824	312	9.05128	Q8NH16	OR2L2
ENSG00000182652	2827	313	9.03195	Q8NH05	OR4Q3
ENSG00000167825	2816	314	8.96815	Q13606	OR5I1
ENSG00000181761	2785	312	8.92628	Q8N146	OR8H3
ENSG00000197437	2736	307	8.91205	Q8NGZ3	OR13G1
ENSG00000197591	2796	322	8.68323	Q8NGX0	OR11L1
ENSG00000198128	2688	312	8.61538	Q8NG85	OR2L3
ENSG00000172154	2653	310	8.55806	Q8N0Y5	OR8I2
ENSG00000177212	2712	320	8.475	Q8NG76	OR2T33
ENSG00000181961	2776	328	8.46341	Q8NH70	OR4A16
ENSG00000176294	2591	307	8.43974	Q8NGD1	OR4N2
ENSG00000198104	2579	308	8.37338	Q8NHC8	OR2T6
ENSG00000174970	2514	301	8.35216	Q8NH19	OR10AG1
ENSG00000187612	2572	310	8.29677	Q8NH69	OR5W2
ENSG00000155249	2565	311	8.24759	Q8NGD4	OR4K1
ENSG00000172489	2765	340	8.13235	Q8NGG3	OR5T3
ENSG00000196171	2606	324	8.04321	Q8NGY2	OR6K2
ENSG00000205030	2485	311	7.99035	Q8NGL0	OR5L2
ENSG00000244624	446	56	7.96429	Q3LI63	KRTAP20-1
ENSG00000174957	2470	312	7.91667	Q8NH18	OR5J2
ENSG00000197938	2461	314	7.83758	Q8NGV7	OR5H2
ENSG00000149133	2439	314	7.76752	O95221	OR5F1
ENSG00000174937	2380	307	7.75244	Q8NGP4	OR5M3
ENSG00000183640	488	63	7.74603	Q8IUC2	KRTAP8-1
ENSG00000105605	2111	275	7.67636	P62955	CACNG7
ENSG00000181903	2354	309	7.61812	Q8NH72	OR4C6
ENSG00000169214	2346	308	7.61688	Q8NGZ6	OR6F1
ENSG00000167822	2389	315	7.58413	Q8NGG0	OR8J3
ENSG00000177201	2412	320	7.5375	Q8NG77	OR2T12
ENSG00000172487	2361	316	7.47152	Q8NGP2	OR8J1
ENSG00000171180	2312	311	7.43408	Q96R27	OR2M4
ENSG00000198967	2320	313	7.41214	Q8NGY1	OR10Z1
ENSG00000186119	2309	313	7.377	Q8NGL1	OR5D18
ENSG00000181718	2646	359	7.37047	Q8NGG2	OR5T2
ENSG00000177174	2299	312	7.36859	Q8NHC7	OR14C36
ENSG00000196772	2275	309	7.36246	Q8NHC5	OR14A16
ENSG00000236032	2264	310	7.30323	A6NHG9	OR5H14
ENSG00000205029	2392	328	7.29268	Q8NGK9	OR5D16
ENSG00000165389	514	71	7.23944	Q969W0	SPTSSA
ENSG00000183706	2250	316	7.12025	Q8N0Y3	OR4N4
ENSG00000188558	2250	316	7.12025	Q5TZ20	OR2G6
ENSG00000170959	2518	354	7.11299	P59894	DCDC1
ENSG00000177186	2213	312	7.09295	Q8NG81	OR2M7
ENSG00000242180	2206	312	7.07051	Q9H339	OR51B5
ENSG00000078589	2386	339	7.03835	O00398	P2RY10
ENSG00000197403	2181	312	6.99038	Q8NGY5	OR6N1
ENSG00000221840	2177	315	6.91111	Q8NH83	OR4A5
ENSG00000187080	2313	335	6.90448	Q8NG84	OR2AK2
ENSG00000134086	1456	213	6.83568	P40337	VHL
ENSG00000175143	2520	369	6.82927	O43869	OR2T1
ENSG00000147145	2505	370	6.77027	Q99677	LPAR4
ENSG00000197125	2103	311	6.76206	Q15620	OR8B8
ENSG00000169777	2009	299	6.71906	Q9NYW7	TAS2R1
ENSG00000184022	2095	312	6.71474	Q8NGZ9	OR2T10
ENSG00000172016	1174	175	6.70857	Q06141	REG3A
ENSG00000170255	2151	322	6.68012	Q96LB2	MRGPRX1
ENSG00000196266	2193	329	6.66565	Q5JRS4	OR10J3
ENSG00000172208	2011	303	6.63696	Q8NGF9	OR4X2
ENSG00000171014	2105	318	6.6195	Q8NGN0	OR4D5
ENSG00000128519	1921	291	6.60137	Q9NYV7	TAS2R16
ENSG00000221888	2071	314	6.59554	Q15619	OR1C1
ENSG00000147138	2188	333	6.57057	Q9BXC1	GPR174
ENSG00000182634	2036	311	6.54662	Q8NGN6	OR10G7
ENSG00000150261	2082	319	6.52665	Q8NGG5	OR8K1
ENSG00000176742	2094	321	6.52336	Q9H2C8	OR51V1
ENSG00000233412	2026	313	6.47284	A6NDH6	OR5H15
ENSG00000205497	2021	313	6.45687	Q8NGJ6	OR51A4
ENSG00000176900	2096	327	6.40979	Q8NGJ9	OR51T1
ENSG00000205678	2305	363	6.34986	Q5HYJ1	TECRL
ENSG00000115386	1043	166	6.28313	P05451	REG1A
ENSG00000180708	1958	312	6.27564	Q6IF99	OR10K2
ENSG00000183251	1945	310	6.27419	Q9Y5P0	OR51B4
ENSG00000176922	2017	323	6.24458	Q8NGJ8	OR51S1
ENSG00000166206	2953	473	6.24313	P28472	GABRB3
ENSG00000255223	1891	305	6.2	Q96RB7	OR5M11
ENSG00000177535	1953	317	6.16088	Q5JQS5	OR2B11
ENSG00000221954	1902	309	6.15534	Q96R67	OR4C12
ENSG00000238243	1907	314	6.07325	Q7Z3T1	OR2W3
ENSG00000113327	2827	467	6.05353	P18507	GABRG2
ENSG00000172199	1843	309	5.9644	Q8NH10	OR8U1
ENSG00000232382	1835	308	5.95779	Q8NHB7	OR5K1
ENSG00000196578	1838	309	5.94822	Q9NZP5	OR5AC2
ENSG00000185926	1837	309	5.94498	A6NHA9	OR4C46
ENSG00000171209	1081	182	5.93956	P07498	CSN3
ENSG00000168830	2167	365	5.93699	P28566	HTR1E
ENSG00000176925	2028	342	5.92982	Q8NH61	OR51F2
ENSG00000196341	1815	308	5.89286	Q8WZ84	OR8D1
ENSG00000152061	1484	253	5.86561	B7ZAP0	RABGAP1L
ENSG00000196539	1853	318	5.82704	Q8NH03	OR2T3
ENSG00000187918	1816	312	5.82051	Q9H344	OR51I2
ENSG00000177489	1842	317	5.81073	Q8NGZ5	OR2G2
ENSG00000186306	1823	314	5.80573	Q8NGX3	OR10T2
ENSG00000181371	1798	311	5.78135	Q8NGP6	OR5M8
ENSG00000196778	1813	314	5.77389	Q8NGK4	OR52K1
ENSG00000180934	1835	318	5.77044	Q8NGH5	OR56A1
ENSG00000172365	1777	309	5.75081	Q96R09	OR5B2
ENSG00000172188	1778	310	5.73548	Q6IEV9	OR4C11
ENSG00000180974	1773	312	5.68269	Q8NGH9	OR52E4
ENSG00000145863	2563	453	5.65784	Q16445	GABRA6
ENSG00000176566	2208	395	5.58987	Q8NA75	DCAF4L2
ENSG00000183269	1770	317	5.5836	Q6IFG1	OR52E8
ENSG00000174982	1718	311	5.52412	Q8NH73	OR4S2
ENSG00000189181	1718	311	5.52412	A6ND48	OR14I1
ENSG00000180475	1760	319	5.51724	Q8NGQ4	OR10Q1
ENSG00000181752	1692	307	5.5114	Q8NH50	OR8K5
ENSG00000181499	1779	323	5.50774	Q8NGN1	OR6T1
ENSG00000006116	1730	315	5.49206	O60359	CACNG3
ENSG00000196184	1753	320	5.47813	P30954	OR10J1
ENSG00000188340	1736	317	5.47634	Q8NGY6	OR6N2
ENSG00000163288	2591	474	5.46624	P18505	GABRB1
ENSG00000172362	1714	314	5.4586	Q96R08	OR5B12
ENSG00000177476	1686	309	5.45631	Q8NGZ4	OR2G3
ENSG00000132911	2264	415	5.45542	Q9GZQ4	NMUR2
ENSG00000152034	1849	340	5.43824	Q969V1	MCHR2
ENSG00000196099	1702	313	5.4377	Q8NGM8	OR6M1
ENSG00000257115	1770	326	5.42945	B2RN74	OR11H12
ENSG00000163285	2523	465	5.42581	Q8N1C3	GABRG1
ENSG00000231192	1693	313	5.40895	A6NKK0	OR5H1
ENSG00000176253	1634	304	5.375	Q8NH42	OR4K13
ENSG00000167359	1686	314	5.36943	Q9H343	OR51I1
ENSG00000173285	1679	313	5.36422	Q8NGX5	OR10K1
ENSG00000184698	1745	326	5.35276	Q9H341	OR51M1
ENSG00000169484	1654	310	5.33548	Q8NGD5	OR4K14
ENSG00000176895	1663	312	5.33013	Q8NH64	OR51A7
ENSG00000184478	1675	315	5.31746	Q8NH54	OR56A3
ENSG00000234560	1650	311	5.30547	Q8NGN5	OR10G8
ENSG00000186943	1693	320	5.29063	Q8NGS7	OR13C8
ENSG00000166884	1660	314	5.28662	Q8NGJ1	OR4D6
ENSG00000022355	2403	456	5.26974	P14867	GABRA1
ENSG00000151834	2375	451	5.26608	P47869	GABRA2
ENSG00000169488	1830	348	5.25862	Q8NH41	OR4K15
ENSG00000203757	1737	331	5.24773	Q8NGY3	OR6K3
ENSG00000169836	2439	465	5.24516	P29371	TACR3
ENSG00000176239	1628	312	5.21795	Q9H340	OR51B6
ENSG00000176893	1637	314	5.21338	Q8NGK0	OR51G2
ENSG00000176136	1689	325	5.19692	P33032	MC5R
ENSG00000221836	1615	311	5.19293	Q96R48	OR2A5
ENSG00000150244	1080	208	5.19231	Q8IWZ4	TRIM48
ENSG00000174667	1617	312	5.18269	Q8NG98	OR7D4
ENSG00000181001	1653	320	5.16563	Q8NH53	OR52N1
ENSG00000181927	1608	312	5.15385	Q8NGL7	OR4P4
ENSG00000162670	3947	766	5.15274	Q76B58	BRINP3
ENSG00000144057	2723	529	5.14745	Q96JF0	ST6GAL2
ENSG00000176246	1606	312	5.14744	Q8NH43	OR4L1
ENSG00000164128	1976	384	5.14583	P25929	NPY1R
ENSG00000237388	1588	309	5.13916	Q6IF82	OR4A47
ENSG00000121314	1582	309	5.11974	Q9NYW2	TAS2R8
ENSG00000185942	1007	197	5.11168	Q8N8D7	NKAIN3
ENSG00000205495	1589	311	5.10932	Q8NH60	OR52J3
ENSG00000187546	2271	445	5.10337	Q6ZNB7	AGMO
ENSG00000243729	1631	321	5.081	Q9UGF6	OR5V1
ENSG00000148136	1615	318	5.07862	Q8NGS5	OR13C4
ENSG00000184394	1562	308	5.07143	Q8IXE1	OR4N5
ENSG00000157219	1804	357	5.05322	P47898	HTR5A
ENSG00000196248	1670	331	5.04532	Q8NGN2	OR10S1
ENSG00000167332	1613	320	5.04063	Q9H255	OR51E2
ENSG00000221855	1547	307	5.03909	P59536	TAS2R41
ENSG00000180433	1727	343	5.03499	Q8NGW6	OR6K6
ENSG00000188000	1570	312	5.03205	Q96RA2	OR7D2
ENSG00000176198	1630	324	5.03086	Q8NGC9	OR11H4
ENSG00000181072	2344	466	5.03004	P08172	CHRM2
ENSG00000172461	1800	359	5.01393	Q9Y231	FUT9
ENSG00000254466	1557	311	5.00643	Q8NGI6	OR4D10
ENSG00000040731	3925	788	4.98096	Q9Y6N8	CDH10
ENSG00000181609	1577	318	4.95912	Q9H346	OR52D1
ENSG00000176567	1512	305	4.95738	Q8NH49	OR4X1
ENSG00000221933	1535	310	4.95161	A4D2G3	OR2A25
ENSG00000021645	3145	637	4.93721	Q9HDB5	NRXN3
ENSG00000198965	1649	335	4.92239	Q8NGX6	OR10R2
ENSG00000172464	1544	316	4.88608	Q8NGF4	OR5AP2
ENSG00000188582	1842	377	4.88594	Q6ZVX9	PAQR9
ENSG00000196242	1560	320	4.875	Q8N628	OR2C3
ENSG00000230301	1584	325	4.87385	Q8NGV6	OR5H6
ENSG00000171481	1576	324	4.8642	Q8NH93	OR1L3
ENSG00000158373	612	126	4.85714	P58876	HIST1H2BD
ENSG00000176798	1530	315	4.85714	Q8NGJ5	OR51L1
ENSG00000186513	1525	314	4.85669	Q8NGE9	OR9Q2
ENSG00000225781	1519	313	4.85304	Q8N148	OR6V1
ENSG00000172459	1503	310	4.84839	Q8NGP9	OR5AR1
ENSG00000178394	2045	422	4.84597	P08908	HTR1A
ENSG00000221996	1519	314	4.83758	Q8NGK2	OR52B4
ENSG00000181074	1552	321	4.83489	Q8NGI2	OR52N4
ENSG00000158488	1868	388	4.81443	P15812	CD1E
ENSG00000143954	841	175	4.80571	Q6UW15	REG3G
ENSG00000166363	1522	317	4.80126	Q9H207	OR10A5
ENSG00000255012	1508	315	4.7873	Q8NGP8	OR5M1
ENSG00000181693	1488	311	4.78457	Q8NGG4	OR8H1
ENSG00000221887	252	53	4.75472	P0C7T4	HMSD
ENSG00000171944	1498	316	4.74051	Q9H2C5	OR52A5
ENSG00000187701	1500	317	4.73186	Q8NH04	OR2T27
ENSG00000244362	298	63	4.73016	Q3SYF9	KRTAP19-7
ENSG00000254737	1469	311	4.72347	Q8NGN3	OR10G4
ENSG00000102383	1591	337	4.72107	Q96MV8	ZDHHC15
ENSG00000196531	1015	215	4.72093	Q13765	NACA
ENSG00000183662	627	133	4.71429	Q7Z5A9	FAM19A1
ENSG00000258083	1479	314	4.71019	Q8NGU2	OR9A4
ENSG00000196832	1624	345	4.70725	Q8NGC1	OR11G2
ENSG00000176787	1527	325	4.69846	Q8NGJ4	OR52E2
ENSG00000176200	1458	311	4.6881	Q8NGI4	OR4D11
ENSG00000167360	1486	317	4.6877	Q8NH59	OR51Q1
ENSG00000206536	1502	321	4.67913	A6NET4	OR5K3
ENSG00000183389	1458	313	4.65815	Q8NGH8	OR56A4
ENSG00000082556	1769	380	4.65526	P41145	OPRK1
ENSG00000213215	1472	317	4.64353	Q13607	OR2F1
ENSG00000197532	1503	325	4.62462	Q8NGX8	OR6Y1
ENSG00000081800	2739	595	4.60336	Q9BZW2	SLC13A1
ENSG00000141646	2538	552	4.59783	Q13485	SMAD4
ENSG00000144278	2555	556	4.59532	Q8IUC8	GALNT13
ENSG00000205409	1436	313	4.58786	Q96RD3	OR52E6
ENSG00000254834	1433	315	4.54921	Q6IEU7	OR5M10
ENSG00000145428	1491	328	4.54573	Q8N4F7	RNF175
ENSG00000111711	627	138	4.54348	Q9Y3E0	GOLT1B
ENSG00000221989	1441	318	4.53145	Q6IF42	OR2A2
ENSG00000087460	1108	245	4.52245	O95467	GNAS
ENSG00000004948	2278	508	4.48425	P30988	CALCR
ENSG00000176547	1352	302	4.47682	Q8NH37	OR4C3
ENSG00000186930	277	62	4.46774	Q3LI66	KRTAP6-2
ENSG00000196098	1429	321	4.45171	A6NMS3	OR5K4
ENSG00000187037	1353	305	4.43607	Q7Z602	GPR141
ENSG00000170605	1485	335	4.43284	Q8NGE7	OR9K2
ENSG00000179817	1425	322	4.42547	Q96LA9	MRGPRX4
ENSG00000184166	1379	312	4.41987	P34982	OR1D2
ENSG00000182256	2063	467	4.41756	Q99928	GABRG3
ENSG00000204701	1372	311	4.41158	O76001	OR2J3
ENSG00000164588	3924	890	4.40899	O60741	HCN1
ENSG00000162989	2208	501	4.40719	P48549	KCNJ3
ENSG00000184408	2775	630	4.40476	Q9NZV8	KCND2
ENSG00000144891	1570	359	4.37326	P30556	AGTR1
ENSG00000169427	1634	374	4.36898	Q9NPC2	KCNK9
ENSG00000170683	1370	314	4.36306	P58181	OR10A3
ENSG00000166930	872	200	4.36	Q9H3V2	MS4A5
ENSG00000181518	1367	314	4.3535	Q8NGM9	OR8D4
ENSG00000176495	1353	311	4.35048	Q8NGI8	OR5AN1
ENSG00000146378	1524	351	4.34188	Q9P1P5	TAAR2
ENSG00000181963	1360	314	4.33121	Q8NGK3	OR52K2
ENSG00000164129	1923	445	4.32135	Q15761	NPY5R
ENSG00000184185	1871	433	4.32102	Q14500	KCNJ12
ENSG00000102452	7502	1738	4.31646	Q8IZF0	NALCN
ENSG00000146383	1489	345	4.31594	Q96RI8	TAAR6
ENSG00000167769	1138	264	4.31061	Q8TDN7	ACER1
ENSG00000186881	1373	319	4.30408	Q8NGS4	OR13F1
ENSG00000180772	1560	363	4.29752	P50052	AGTR2
ENSG00000179919	1358	316	4.29747	Q8NGE5	OR10A7
ENSG00000196119	1400	326	4.29448	Q8NGG7	OR8A1
ENSG00000184140	1338	312	4.28846	Q8NGB9	OR4F6
ENSG00000221813	1333	311	4.28617	O95007	OR6B1
ENSG00000204640	655	153	4.28105	Q5H8A3	NMS
ENSG00000187258	1587	371	4.27763	Q6W5P4	NPSR1
ENSG00000204695	1372	321	4.27414	Q9UGF5	OR14J1
ENSG00000171496	1318	309	4.26537	Q8NGR8	OR1L8
ENSG00000184005	1300	305	4.2623	Q8NDV1	ST6GALNAC3
ENSG00000204246	1475	347	4.25072	Q8NGS6	OR13C3
ENSG00000196131	1676	395	4.24304	Q8NFZ6	VN1R2
ENSG00000111341	436	103	4.23301	P08493	MGP
ENSG00000185899	1342	318	4.22013	P59551	TAS2R60
ENSG00000164796	15643	3707	4.21985	Q7Z407	CSMD3
ENSG00000171199	1043	248	4.20565	Q99935	PROL1
ENSG00000198033	1892	450	4.20444	Q13748	TUBA3C
ENSG00000187857	1309	312	4.19551	A6NL08	OR6C75
ENSG00000149295	1854	443	4.1851	P14416	DRD2
ENSG00000156103	2539	607	4.18287	P51512	MMP16
ENSG00000113100	3300	789	4.18251	Q9ULB4	CDH9
ENSG00000124089	1350	323	4.17957	P41968	MC3R
ENSG00000168333	349	84	4.15476	Q8WWR9	C8orf22
ENSG00000255713	1273	307	4.14658	P58180	OR4D2
ENSG00000091664	2413	582	4.14605	Q9P2U8	SLC17A6
ENSG00000176204	2430	590	4.11864	Q86VH4	LRRTM4
ENSG00000135973	1527	372	4.10484	Q9Y5Y3	GPR45
ENSG00000136869	3443	839	4.10369	O00206	TLR4
ENSG00000203756	525	128	4.10156	Q5VVB8	TMEM244
ENSG00000180269	1445	353	4.09348	Q6DWJ6	GPR139
ENSG00000144476	1480	362	4.0884	P25106	ACKR3
ENSG00000162618	2819	690	4.08551	Q9HBW9	ELTD1
ENSG00000121879	4360	1068	4.0824	P42336	PIK3CA
ENSG00000188580	849	208	4.08173	Q5VXU1	NKAIN2
ENSG00000244025	330	81	4.07407	Q7Z4W3	KRTAP19-3
ENSG00000228567	1223	301	4.06312	Q7Z5H5	VN1R4
ENSG00000139133	1920	473	4.0592	Q5BKT4	ALG10
ENSG00000147481	2096	517	4.05416	Q9NSN8	SNTG1
ENSG00000169676	1931	477	4.04822	P21918	DRD5
ENSG00000181616	1290	320	4.03125	Q8NGJ2	OR52H1
ENSG00000221931	1255	312	4.02244	Q8NH79	OR6X1
ENSG00000183625	1424	355	4.01127	P51677	CCR3
ENSG00000046774	1495	373	4.00804	Q9UBF1	MAGEC2
ENSG00000205330	1249	312	4.00321	Q96RD1	OR6C1
ENSG00000172769	1257	314	4.00318	Q8NH48	OR5B3
ENSG00000161807	1243	311	3.99678	Q8NGA0	OR7G1
ENSG00000221910	1265	317	3.99054	O95006	OR2F2
ENSG00000197887	1293	325	3.97846	Q8NGQ3	OR1S2
ENSG00000174914	1213	305	3.97705	Q8NH87	OR9G1
ENSG00000079999	2476	624	3.96795	Q14145	KEAP1
ENSG00000204704	1265	320	3.95312	Q9Y3N9	OR2W1
ENSG00000172023	656	166	3.95181	P48304	REG1B
ENSG00000100196	844	214	3.94393	O43731	KDELR3
ENSG00000132693	883	224	3.94196	P02741	CRP
ENSG00000179468	1222	310	3.94194	Q8NGT5	OR9A2
ENSG00000170820	2738	695	3.93957	P23945	FSHR
ENSG00000147246	1804	458	3.93886	P28335	HTR2C
ENSG00000150269	1221	310	3.93871	Q8NGP3	OR5M9
ENSG00000153230	1236	314	3.93631	Q8NGZ2	OR14K1
ENSG00000141200	2649	673	3.93611	Q8N4N8	KIF2B
ENSG00000182631	1846	469	3.93603	Q9NSD7	RXFP3
ENSG00000197786	1235	314	3.93312	Q8NGF7	OR5B17
ENSG00000186297	1809	462	3.91558	P31644	GABRA5
ENSG00000176219	1292	330	3.91515	Q8NGC7	OR11H6
ENSG00000120279	920	235	3.91489	Q8N699	MYCT1
ENSG00000198216	9048	2313	3.9118	Q15878	CACNA1E
ENSG00000106304	1990	509	3.90963	P38567	SPAM1
ENSG00000188124	1232	316	3.89873	A6NM03	OR2AG2
ENSG00000236981	1211	311	3.89389	Q8NGN4	OR10G9
ENSG00000198283	1203	309	3.8932	A6NL26	OR5B21
ENSG00000180785	1233	317	3.88959	Q8TCB6	OR51E1
ENSG00000176230	1225	315	3.88889	Q8NGC6	OR4K17
ENSG00000109158	2154	554	3.88809	P48169	GABRA4
ENSG00000145681	1370	354	3.87006	P10915	HAPLN1
ENSG00000239590	1211	313	3.86901	Q8NGS1	OR1J4
ENSG00000136297	1044	270	3.86667	Q8IY49	MMD2
ENSG00000135324	791	205	3.85854	Q96G30	MRAP2
ENSG00000172457	1259	327	3.85015	Q8NGQ1	OR9G4
ENSG00000184155	1188	309	3.84466	Q8NHC4	OR10J5
ENSG00000183303	1236	322	3.83851	Q8WZ92	OR5P2
ENSG00000090402	7007	1827	3.83525	P14410	SI
ENSG00000164935	1802	470	3.83404	Q9H295	DCSTAMP
ENSG00000174963	1280	334	3.83234	Q8N9L1	ZIC4
ENSG00000181009	1240	324	3.82716	Q8NH56	OR52N5
ENSG00000144063	585	153	3.82353	Q13021	MALL
ENSG00000165970	3045	797	3.82058	Q9Y345	SLC6A5
ENSG00000124657	1195	313	3.81789	P58173	OR2B6
ENSG00000072657	3908	1024	3.81641	Q9UKU6	TRHDE
ENSG00000181867	923	242	3.81405	Q8N4E7	FTMT
ENSG00000172742	1197	314	3.8121	Q8NGE8	OR4D9
ENSG00000174417	1517	398	3.81156	P34981	TRHR
ENSG00000111262	1886	495	3.8101	Q09470	KCNA1
ENSG00000151353	533	140	3.80714	Q96B42	TMEM18
ENSG00000179826	1225	322	3.80435	Q96LB0	MRGPRX3
ENSG00000138039	2658	699	3.80258	P22888	LHCGR
ENSG00000101292	1460	384	3.80208	Q8NFJ6	PROKR2
ENSG00000148948	2431	640	3.79844	Q9HCJ2	LRRC4C
ENSG00000056291	1980	522	3.7931	Q9Y5X5	NPFFR2
ENSG00000111701	894	236	3.78814	P41238	APOBEC1
ENSG00000206073	1477	390	3.78718	P48594	SERPINB4
ENSG00000147724	5324	1406	3.78663	Q49AJ0	FAM135B
ENSG00000180988	1215	321	3.78505	Q8NGI0	OR52N2
ENSG00000221977	1184	313	3.78275	Q8NGC2	OR4E2
ENSG00000258223	911	241	3.78008	Q8IYP2	PRSS58
ENSG00000010270	884	234	3.77778	O95772	STARD3NL
ENSG00000185231	1122	297	3.77778	Q01718	MC2R
ENSG00000164604	1397	370	3.77568	P60893	GPR85
ENSG00000185823	4361	1156	3.77249	Q9NZP6	NPAP1
ENSG00000145451	1750	464	3.77155	O75311	GLRA3
ENSG00000168329	1337	355	3.7662	P49238	CX3CR1
ENSG00000174600	1399	373	3.75067	Q99788	CMKLR1
ENSG00000113749	1344	359	3.74373	P25021	HRH2
ENSG00000165078	1634	437	3.73913	Q8N4T0	CPA6
ENSG00000170923	1211	324	3.73765	Q8NG99	OR7G2
ENSG00000171517	1319	353	3.73654	Q9UBY5	LPAR3
ENSG00000170989	1427	382	3.7356	P21453	S1PR1
ENSG00000172772	1139	305	3.73443	Q8NGF6	OR10W1
ENSG00000186795	1434	384	3.73438	Q7Z418	KCNK18
ENSG00000114200	2248	602	3.73422	P06276	BCHE
ENSG00000221858	1157	310	3.73226	Q8NGT7	OR2A12
ENSG00000186970	511	137	3.72993	Q3LI76	KRTAP15-1
ENSG00000142511	1326	356	3.72472	O75388	GPR32
ENSG00000165202	1169	314	3.72293	Q15612	OR1Q1
ENSG00000155957	885	238	3.71849	Q9HC24	TMBIM4
ENSG00000185274	2220	598	3.71237	Q6IS24	WBSCR17
ENSG00000164893	1744	470	3.71064	Q8TCU3	SLC7A13
ENSG00000204703	1161	313	3.70927	O76000	OR2B3
ENSG00000150625	1030	278	3.70504	P51674	GPM6A
ENSG00000204979	563	152	3.70395	Q5J8X5	MS4A13
ENSG00000137252	1644	444	3.7027	O43614	HCRTR2
ENSG00000213625	485	131	3.70229	O15243	LEPROT
ENSG00000170516	299	81	3.69136	Q8TF08	COX7B2
ENSG00000242221	1236	335	3.68955	P11465	PSG2
ENSG00000172324	1194	324	3.68519	Q8NGI9	OR5A2
ENSG00000206579	2394	650	3.68308	Q5GH76	XKR4
ENSG00000169860	1373	373	3.68097	P47900	P2RY1
ENSG00000163485	1199	326	3.67791	P30542	ADORA1
ENSG00000122145	1911	520	3.675	Q9Y458	TBX22
ENSG00000162753	4119	1124	3.66459	Q5TAH2	SLC9C2
ENSG00000206474	1143	312	3.66346	Q96KK4	OR10C1
ENSG00000120329	1101	301	3.65781	Q9BXI2	SLC25A2
ENSG00000186971	585	160	3.65625	Q3LI77	KRTAP13-4
ENSG00000134538	2524	691	3.65268	Q9Y6L6	SLCO1B1
ENSG00000179820	1174	322	3.64596	Q96S97	MYADM
ENSG00000213088	1223	336	3.63988	Q16570	DARC
ENSG00000172320	1146	315	3.6381	Q8NGJ0	OR5A1
ENSG00000157224	887	244	3.63525	P56749	CLDN12
ENSG00000183580	1781	491	3.62729	Q9UJT9	FBXL7
ENSG00000112218	1519	419	3.6253	Q9BZJ6	GPR63
ENSG00000186509	1122	310	3.61935	Q8NGQ5	OR9Q1
ENSG00000198354	1673	463	3.61339	Q5VW00	DCAF12L2
ENSG00000257335	6707	1857	3.61174	O43451	MGAM
ENSG00000078725	2746	761	3.60841	O60477	BRINP1
ENSG00000150394	2879	799	3.60325	P55286	CDH8
ENSG00000147256	1964	547	3.59049	Q6ZRI8	ARHGAP36
ENSG00000135517	944	263	3.58935	P30301	MIP
ENSG00000111732	710	198	3.58586	Q9GZX7	AICDA
ENSG00000179603	3255	908	3.5848	O00222	GRM8
ENSG00000166927	860	240	3.58333	Q9GZW8	MS4A7
ENSG00000172673	2292	641	3.57566	Q8N1K5	THEMIS
ENSG00000221937	1154	323	3.57276	P59535	TAS2R40
ENSG00000152254	1268	355	3.57183	Q9NQR9	G6PC2
ENSG00000138653	3114	872	3.5711	Q9H3R1	NDST4
ENSG00000155495	4071	1142	3.5648	O60732	MAGEC1
ENSG00000134640	1289	362	3.56077	P49286	MTNR1B
ENSG00000168671	1860	523	3.55641	Q3SY77	UGT3A2
ENSG00000140030	1197	337	3.55193	Q8IYL9	GPR65
ENSG00000182901	1758	495	3.55152	P49802	RGS7
ENSG00000177462	1108	312	3.55128	A6NH00	OR2T8
ENSG00000171501	1169	330	3.54242	Q8NGR9	OR1N2
ENSG00000141469	1378	389	3.54242	Q13336	SLC14A1
ENSG00000175497	2819	796	3.54146	Q8N608	DPP10
ENSG00000196542	269	76	3.53947	Q8NFR3	SPTSSB
ENSG00000117598	1136	321	3.53894	Q32ZL2	LPPR5
ENSG00000171714	3229	913	3.53669	Q75V66	ANO5
ENSG00000105143	1994	564	3.53546	P48664	SLC1A6
ENSG00000110148	1579	447	3.53244	P32239	CCKBR
ENSG00000183313	1162	329	3.53191	Q8NGH7	OR52L1
ENSG00000158481	1175	333	3.52853	P29017	CD1C
ENSG00000178235	2452	696	3.52299	Q96PX8	SLITRK1
ENSG00000166368	1084	308	3.51948	Q9H210	OR2D2
ENSG00000171385	2305	655	3.51908	Q9UK17	KCND3
ENSG00000145526	2773	790	3.51013	Q13634	CDH18
ENSG00000133703	663	189	3.50794	P01116	KRAS
ENSG00000146352	1145	327	3.50153	Q5SYC1	CLVS2
ENSG00000197769	514	147	3.4966	Q9BXW4	MAP1LC3C
ENSG00000183023	3398	973	3.49229	P32418	SLC8A1
ENSG00000152208	3515	1007	3.49057	O43424	GRID2
ENSG00000122420	1252	359	3.48747	P43088	PTGFR
ENSG00000186977	251	72	3.48611	Q3LI72	KRTAP19-5
ENSG00000182070	1087	312	3.48397	Q9UKL2	OR52A1
ENSG00000179639	895	257	3.48249	P12319	FCER1A
ENSG00000182050	1664	478	3.48117	Q9UBM8	MGAT4C
ENSG00000162687	3950	1135	3.48018	Q6UVM3	KCNT2
ENSG00000112077	1422	409	3.47677	Q02094	RHAG
ENSG00000090266	365	105	3.47619	O95178	NDUFB2
ENSG00000175619	1073	309	3.47249	Q8NGF8	OR4B1
ENSG00000204300	780	225	3.46667	Q6GV28	TMEM225
ENSG00000158485	1153	333	3.46246	P29016	CD1B
ENSG00000164794	1730	500	3.46	Q6PIU1	KCNV1
ENSG00000011677	1701	492	3.45732	P34903	GABRA3
ENSG00000182854	1077	312	3.45192	Q8NGB8	OR4F15
ENSG00000078295	3758	1091	3.44455	Q08462	ADCY2
ENSG00000175161	1496	435	3.43908	Q8N3J6	CADM2
ENSG00000160882	1727	503	3.4334	P15538	CYP11B1
ENSG00000197428	1112	324	3.4321	Q8NGF3	OR51D1
ENSG00000196090	4940	1441	3.42817	O14522	PTPRT
ENSG00000135898	1093	319	3.42633	Q9Y2T6	GPR55
ENSG00000146385	1169	342	3.41813	Q969N4	TAAR8
ENSG00000198626	16952	4967	3.41293	Q92736	RYR2
ENSG00000197233	1067	313	3.40895	Q8NGS2	OR1J2
ENSG00000174740	1302	382	3.40838	Q96DU9	PABPC5
ENSG00000185053	1018	299	3.40468	Q96LD1	SGCZ
ENSG00000166257	732	215	3.40465	Q9NY72	SCN3B
ENSG00000188269	1086	319	3.40439	Q15622	OR7A5
ENSG00000171054	1047	308	3.39935	Q8NG92	OR13H1
ENSG00000155052	4436	1306	3.39663	Q8WYK1	CNTNAP5
ENSG00000134489	1324	390	3.39487	Q9H3N8	HRH4
ENSG00000119915	916	270	3.39259	Q9HB03	ELOVL3
ENSG00000154928	3338	984	3.39228	P54762	EPHB1
ENSG00000213973	2930	864	3.3912	A8MXY4	ZNF99
ENSG00000067560	654	193	3.3886	P61586	RHOA
ENSG00000148604	986	291	3.38832	P47804	RGR
ENSG00000118733	1619	478	3.38703	Q96PB7	OLFM3
ENSG00000204287	859	254	3.38189	P01903	HLA-DRA
ENSG00000198390	581	172	3.37791	Q8IUC0	KRTAP13-1
ENSG00000118432	1594	472	3.37712	P21554	CNR1
ENSG00000149534	824	244	3.37705	Q01362	MS4A2
ENSG00000182667	1161	344	3.375	Q9P121	NTM
ENSG00000185149	1285	381	3.3727	P49146	NPY2R
ENSG00000182836	1082	321	3.37072	Q63HM9	PLCXD3
ENSG00000179055	1164	346	3.36416	Q8NGV5	OR13D1
ENSG00000168131	1200	357	3.36134	Q9GZK3	OR2B2
ENSG00000196661	1052	313	3.36102	Q8NGG8	OR8B3
ENSG00000176555	1038	309	3.35922	Q8NGB4	OR4S1
ENSG00000197706	1047	312	3.35577	A6NCV1	OR6C74
ENSG00000165496	718	214	3.35514	Q96L21	RPL10L
ENSG00000137968	2412	719	3.35466	Q8NCS7	SLC44A5
ENSG00000170953	1039	310	3.35161	Q8NGG6	OR8B12
ENSG00000187474	1181	353	3.34561	P25089	FPR3
ENSG00000136939	1040	311	3.34405	Q8NGR5	OR1L4
ENSG00000171942	1053	315	3.34286	O60403	OR10H2
ENSG00000156096	1763	528	3.33902	P06133	UGT2B4
ENSG00000123165	1254	376	3.33511	Q8TDG2	ACTRT1
ENSG00000181562	490	147	3.33333	Q14507	EDDM3A
ENSG00000196240	1080	324	3.33333	Q6IF00	OR2T2
ENSG00000156395	4066	1222	3.32733	Q9UPU3	SORCS3
ENSG00000256870	2029	610	3.32623	Q8N695	SLC5A8
ENSG00000176774	1140	343	3.32362	Q96M61	MAGEB18
ENSG00000170790	1007	303	3.32343	Q9H208	OR10A2
ENSG00000156282	743	224	3.31696	P56750	CLDN17
ENSG00000151572	3166	955	3.31518	Q32M45	ANO4
ENSG00000154978	569	172	3.30814	Q96AW1	VOPP1
ENSG00000167034	774	234	3.30769	Q99801	NKX3-1
ENSG00000144648	1269	384	3.30469	O00590	ACKR2
ENSG00000134825	261	79	3.3038	P61165	TMEM258
ENSG00000132671	1280	388	3.29897	P31391	SSTR4
ENSG00000102007	501	152	3.29605	Q04941	PLP2
ENSG00000184156	2874	872	3.29587	O43525	KCNQ3
ENSG00000170782	1038	315	3.29524	Q9H209	OR10A4
ENSG00000257138	1097	333	3.29429	P59533	TAS2R38
ENSG00000102312	1518	461	3.29284	Q9H237	PORCN
ENSG00000155897	4113	1251	3.28777	P40145	ADCY8
ENSG00000127530	1052	320	3.2875	O76099	OR7C1
ENSG00000078328	1305	397	3.28715	Q9NWB1	RBFOX1
ENSG00000117152	673	205	3.28293	P49798	RGS4
ENSG00000134200	453	138	3.28261	P01222	TSHB
ENSG00000151577	1313	400	3.2825	P35462	DRD3
ENSG00000164919	246	75	3.28	P09669	COX6C
ENSG00000165379	2358	719	3.27955	Q96NI6	LRFN5
ENSG00000185821	1023	312	3.27885	A6NM76	OR6C76
ENSG00000111863	754	230	3.27826	Q96IZ2	ADTRP
ENSG00000244187	354	108	3.27778	Q96I45	TMEM141
ENSG00000154975	1074	328	3.27439	Q9NS85	CA10
ENSG00000174469	4358	1331	3.27423	Q9UHC6	CNTNAP2
ENSG00000182636	1051	321	3.27414	Q99608	NDN
ENSG00000171051	1144	350	3.26857	P21462	FPR1
ENSG00000077279	1193	365	3.26849	O43602	DCX
ENSG00000134873	744	228	3.26316	P78369	CLDN10
ENSG00000116183	5844	1791	3.26298	Q9BXP8	PAPPA2
ENSG00000133019	1924	590	3.26102	P20309	CHRM3
ENSG00000166710	388	119	3.2605	P61769	B2M
ENSG00000181631	1153	354	3.25706	Q9BPV8	P2RY13
ENSG00000135917	1613	496	3.25202	Q9BZV2	SLC19A3
ENSG00000139874	1267	391	3.24041	P30872	SSTR1
ENSG00000127412	2360	729	3.23731	Q9NQA5	TRPV5
ENSG00000100528	466	144	3.23611	O95406	CNIH1
ENSG00000197977	957	296	3.23311	Q9NXB9	ELOVL2
ENSG00000171044	2071	641	3.23089	Q5GH73	XKR6
ENSG00000117009	1568	486	3.22634	O15229	KMO
ENSG00000143786	516	160	3.225	Q8TBE1	CNIH3
ENSG00000146399	1093	339	3.22419	Q96RJ0	TAAR1
ENSG00000075429	886	275	3.22182	Q9UF02	CACNG5
ENSG00000136839	1023	318	3.21698	Q8NGT0	OR13C9
ENSG00000002933	755	235	3.21277	Q96HP8	TMEM176A
ENSG00000085563	4111	1280	3.21172	P08183	ABCB1
ENSG00000146039	1596	497	3.21127	Q9Y2C5	SLC17A4
ENSG00000175591	1208	377	3.20424	P41231	P2RY2
ENSG00000177511	1217	380	3.20263	O43173	ST8SIA3
ENSG00000144227	845	264	3.20076	O95156	NXPH2
ENSG00000185873	1331	416	3.19952	Q86T26	TMPRSS11B
ENSG00000156486	1525	477	3.19706	Q9ULS6	KCNS2
ENSG00000121318	981	307	3.19544	Q9NYW0	TAS2R10
ENSG00000198797	2501	783	3.19413	Q9C0B6	BRINP2
ENSG00000169618	1255	393	3.19338	Q8TCW9	PROKR1
ENSG00000146618	530	166	3.19277	Q96RJ6	FERD3L
ENSG00000177879	616	193	3.19171	Q92572	AP3S1
ENSG00000171495	5058	1585	3.19117	Q7Z745	MROH2B
ENSG00000170786	986	309	3.19094	Q8N3Y7	SDR16C5
ENSG00000135298	4856	1522	3.19054	O60242	BAI3
ENSG00000256574	1046	328	3.18902	Q8NGR1	OR13A1
ENSG00000198121	1160	364	3.18681	Q92633	LPAR1
ENSG00000132259	1832	575	3.18609	Q8IV77	CNGA4
ENSG00000152977	1423	447	3.18345	Q15915	ZIC1
ENSG00000109182	2225	699	3.18312	Q9H720	CWH43
ENSG00000054392	1569	493	3.18256	Q5VTY9	HHAT
ENSG00000180871	1145	360	3.18056	P25025	CXCR2
ENSG00000112679	585	184	3.17935	Q9NRW4	DUSP22
ENSG00000163114	1233	388	3.17784	P29803	PDHA2
ENSG00000182674	2893	911	3.17563	Q92953	KCNB2
ENSG00000078549	1486	468	3.17521	P41586	ADCYAP1R1
ENSG00000166573	1108	349	3.17479	P47211	GALR1
ENSG00000204687	1200	378	3.1746	P35410	MAS1L
ENSG00000057149	1237	390	3.17179	P29508	SERPINB3
ENSG00000179626	978	309	3.16505	Q8NGE1	OR6C4
ENSG00000171227	601	190	3.16316	Q8WXS4	TMEM37
ENSG00000184954	986	312	3.16026	A6NIJ9	OR6C70
ENSG00000196376	1289	408	3.15931	Q5T1Q4	SLC35F1
ENSG00000181273	976	309	3.15858	Q8NH90	OR5AK2
ENSG00000080224	3272	1036	3.1583	Q9UF33	EPHA6
ENSG00000145864	1617	512	3.1582	P47870	GABRB2
ENSG00000181804	2036	645	3.15659	Q8IVB4	SLC9A9
ENSG00000180016	991	314	3.15605	P30953	OR1E1
ENSG00000187871	1243	394	3.15482	Q6UXV0	GFRAL
ENSG00000181803	1043	331	3.15106	Q8NH40	OR6S1
ENSG00000121634	1364	433	3.15012	P48165	GJA8
ENSG00000236398	1062	338	3.14201	P59534	TAS2R39
ENSG00000075035	1773	565	3.13805	Q2TBF2	WSCD2
ENSG00000197753	687	219	3.13699	Q8TAF8	LHFPL5
ENSG00000173198	1057	337	3.1365	Q9Y271	CYSLTR1
ENSG00000223609	461	147	3.13605	P02042	HBD
ENSG00000133878	661	211	3.1327	Q9BV47	DUSP26
ENSG00000172146	968	309	3.13269	Q9P1Q5	OR1A1
ENSG00000176165	1531	489	3.13088	P55316	FOXG1
ENSG00000121853	1145	366	3.12842	Q92847	GHSR
ENSG00000136160	1381	442	3.12443	P24530	EDNRB
ENSG00000173610	1645	527	3.12144	Q9Y4X1	UGT2A1
ENSG00000139209	1707	547	3.12066	Q969I6	SLC38A4
ENSG00000122641	1329	426	3.11972	P08476	INHBA
ENSG00000197364	315	101	3.11881	Q5SY68	S100A7L2
ENSG00000132164	1970	632	3.11709	P48066	SLC6A11
ENSG00000221938	966	310	3.11613	Q96R47	OR2A14
ENSG00000120907	1451	466	3.11373	P35348	ADRA1A
ENSG00000183671	1105	355	3.11268	P46091	GPR1
ENSG00000138944	619	199	3.11055	Q3SXP7	KIAA1644
ENSG00000132958	1623	522	3.1092	Q6XPS3	TPTE2
ENSG00000137558	801	258	3.10465	O43692	PI15
ENSG00000213931	456	147	3.10204	P02100	HBE1
ENSG00000183454	4537	1464	3.09904	Q12879	GRIN2A
ENSG00000126549	192	62	3.09677	P02808	STATH
ENSG00000120251	2734	883	3.09626	P42262	GRIA2
ENSG00000102271	2223	718	3.0961	Q9C0H6	KLHL4
ENSG00000121871	3024	977	3.09519	O94933	SLITRK3
ENSG00000182334	961	311	3.09003	Q8WZ94	OR5P3
ENSG00000178602	275	89	3.08989	Q8NHW6	OTOS
ENSG00000255307	997	323	3.08669	Q96RD2	OR52B2
ENSG00000125255	1073	348	3.08333	Q12908	SLC10A2
ENSG00000171133	1063	345	3.08116	Q8NGT1	OR2K2
ENSG00000205328	961	312	3.08013	A6NJZ3	OR6C65
ENSG00000188694	782	254	3.07874	Q3LI83	KRTAP24-1
ENSG00000129682	754	245	3.07755	Q92913	FGF13
ENSG00000133107	3001	977	3.07165	Q9UBN4	TRPC4
ENSG00000151704	1200	391	3.06905	P48048	KCNJ1
ENSG00000145626	1605	523	3.06883	Q6NUS8	UGT3A1
ENSG00000101349	2205	719	3.06676	Q9P286	PAK7
ENSG00000164175	1623	530	3.06226	Q9UMX9	SLC45A2
ENSG00000168229	1099	359	3.06128	Q13258	PTGDR
ENSG00000179695	955	312	3.0609	Q9NZP2	OR6C2
ENSG00000121742	798	261	3.05747	O95452	GJB6
ENSG00000117560	859	281	3.05694	P48023	FASLG
ENSG00000179142	1537	503	3.05567	P19099	CYP11B2
ENSG00000196600	1671	547	3.05484	Q6T423	SLC22A25
ENSG00000067167	1142	374	3.05348	Q15629	TRAM1
ENSG00000169905	400	131	3.05344	Q9H496	TOR1AIP2
ENSG00000240432	525	172	3.05233	Q3SY46	KRTAP13-3
ENSG00000204195	997	328	3.03963	Q58HT5	AWAT1
ENSG00000197454	948	312	3.03846	Q8NG80	OR2L5
ENSG00000101892	1084	357	3.03641	Q9UN42	ATP1B4
ENSG00000154007	895	295	3.0339	Q8WXJ9	ASB17
ENSG00000214510	285	94	3.03191	Q1W4C9	SPINK13
ENSG00000184032	197	65	3.03077	Q3LI61	KRTAP20-2
ENSG00000182162	1087	359	3.02786	Q86VZ1	P2RY8
ENSG00000066382	890	294	3.02721	Q15777	MPPED2
ENSG00000132677	1334	441	3.02494	Q9H310	RHBG
ENSG00000181733	949	314	3.02229	Q8NG97	OR2Z1
ENSG00000118596	1443	478	3.01883	O60669	SLC16A7
ENSG00000109929	902	299	3.01672	O75845	SC5D
ENSG00000249853	1042	346	3.01156	Q8IZT8	HS3ST5
ENSG00000164418	2734	908	3.01101	Q13002	GRIK2
ENSG00000112494	1376	457	3.01094	Q86WB7	UNC93A
ENSG00000115665	1746	580	3.01034	Q9GZV3	SLC5A7
ENSG00000100721	343	114	3.00877	P56279	TCL1A
ENSG00000105198	418	139	3.00719	Q9UHV8	LGALS13
ENSG00000185313	5880	1956	3.00613	Q9Y5Y9	SCN10A
ENSG00000179915	4440	1477	3.00609	Q9ULB1	NRXN1
ENSG00000147183	904	301	3.00332	Q8N123	CPXCR1
ENSG00000121381	937	312	3.00321	Q9NYW1	TAS2R9
ENSG00000169744	1119	373	3	O43679	LDB2
ENSG00000198133	501	167	3	Q8NBD8	TMEM229B
ENSG00000124818	1061	354	2.99718	Q6U736	OPN5
ENSG00000164484	1471	491	2.99593	Q86VY9	TMEM200A
ENSG00000112212	509	170	2.99412	Q5TGU0	TSPO2
ENSG00000004809	1726	577	2.99133	Q86VW1	SLC22A16
ENSG00000243130	1002	335	2.99104	Q9UQ72	PSG11
ENSG00000154162	2371	794	2.98615	P55289	CDH12
ENSG00000162620	1862	624	2.98397	A6PVS8	LRRIQ3
ENSG00000179097	1092	366	2.98361	P30939	HTR1F
ENSG00000118402	936	314	2.98089	Q9GZR5	ELOVL4
ENSG00000141194	924	310	2.98065	Q15615	OR4D1
ENSG00000178789	599	201	2.9801	A8K4G0	CD300LB
ENSG00000184270	387	130	2.97692	Q8IUE6	HIST2H2AB
ENSG00000164220	1113	374	2.97594	O00254	F2RL2
ENSG00000057252	1635	550	2.97273	P35610	SOAT1
ENSG00000104321	3326	1119	2.9723	O75762	TRPA1
ENSG00000147614	1039	350	2.96857	Q8N8Y2	ATP6V0D2
ENSG00000127184	187	63	2.96825	P15954	COX7C
ENSG00000136404	1097	370	2.96486	Q9BZW5	TM6SF1
ENSG00000140835	1143	386	2.96114	Q8NCG5	CHST4
ENSG00000183918	379	128	2.96094	O60880	SH2D1A
ENSG00000187806	808	273	2.95971	A6NGA9	TMEM202
ENSG00000144285	5943	2009	2.95819	P35498	SCN1A
ENSG00000134817	1124	380	2.95789	P35414	APLNR
ENSG00000188921	686	232	2.9569	Q5VWC8	PTPLAD2
ENSG00000163394	1264	428	2.95327	P32238	CCKAR
ENSG00000197838	1458	494	2.95142	Q16696	CYP2A13
ENSG00000141668	661	224	2.95089	Q8IUK8	CBLN2
ENSG00000198829	985	334	2.9491	Q9BXA5	SUCNR1
ENSG00000172938	946	321	2.94704	Q8TDS7	MRGPRD
ENSG00000114279	716	243	2.9465	P61328	FGF12
ENSG00000146938	2404	816	2.94608	Q8N0W4	NLGN4X
ENSG00000142319	1826	620	2.94516	Q01959	SLC6A3
ENSG00000171451	3569	1212	2.94472	Q8IZU8	DSEL
ENSG00000179455	1492	507	2.9428	Q13064	MKRN3
ENSG00000163082	1174	399	2.94236	Q8IWX5	SGPP2
ENSG00000171855	550	187	2.94118	P01574	IFNB1
ENSG00000156269	673	229	2.93886	Q9BSU3	NAA11
ENSG00000171049	1031	351	2.93732	P25090	FPR2
ENSG00000198794	690	235	2.93617	Q8TAC9	SCAMP5
ENSG00000154165	1057	360	2.93611	P49685	GPR15
ENSG00000182004	270	92	2.93478	P62304	SNRPE
ENSG00000164116	2024	690	2.93333	Q02108	GUCY1A3
ENSG00000168243	220	75	2.93333	P50150	GNG4
ENSG00000173612	2715	926	2.93197	Q5T6X5	GPRC6A
ENSG00000105370	507	173	2.93064	P55344	LIM2
ENSG00000109181	1547	528	2.92992	P36537	UGT2B10
ENSG00000172377	919	314	2.92675	Q8NGQ6	OR9I1
ENSG00000179399	1674	572	2.92657	P78333	GPC5
ENSG00000147606	1919	656	2.9253	Q8TE54	SLC26A7
ENSG00000133101	1358	465	2.92043	P78396	CCNA1
ENSG00000122585	283	97	2.91753	P01303	NPY
ENSG00000150361	2178	748	2.91176	Q9NR64	KLHL1
ENSG00000151952	3198	1099	2.90992	Q14C87	TMEM132D
ENSG00000160505	2891	994	2.90845	Q96MN2	NLRP4
ENSG00000180573	378	130	2.90769	Q93077	HIST1H2AC
ENSG00000080910	784	270	2.9037	P36980	CFHR2
ENSG00000171561	929	320	2.90313	A6NND4	OR2AT4
ENSG00000101438	1524	525	2.90286	Q9H598	SLC32A1
ENSG00000205649	148	51	2.90196	P15516	HTN3
ENSG00000106384	989	341	2.90029	Q86VF5	MOGAT3
ENSG00000205882	191	66	2.89394	Q4QY38	DEFB134
ENSG00000064989	1334	461	2.89371	Q16602	CALCRL
ENSG00000139508	1334	461	2.89371	Q7Z3Q1	SLC46A3
ENSG00000169255	957	331	2.89124	O75752	B3GALNT1
ENSG00000196475	1598	553	2.88969	Q14410	GK2
ENSG00000144407	1589	550	2.88909	P49190	PTH2R
ENSG00000159251	1089	377	2.88859	P68032	ACTC1
ENSG00000196109	1698	588	2.88776	Q8N7Q3	ZNF676
ENSG00000148482	1995	691	2.88712	Q504Y0	SLC39A12
ENSG00000170289	2335	809	2.88628	Q9NQW8	CNGB3
ENSG00000111049	736	255	2.88627	P13349	MYF5
ENSG00000120322	2309	801	2.88265	Q9UN66	PCDHB8
ENSG00000154678	2043	709	2.88152	Q14123	PDE1C
ENSG00000153707	5509	1912	2.88128	P23468	PTPRD
ENSG00000132446	527	183	2.87978	Q9BXU8	FTHL17
ENSG00000165841	1411	490	2.87959	P33261	CYP2C19
ENSG00000157404	2810	976	2.8791	P10721	KIT
ENSG00000198178	613	213	2.87793	Q8WTT0	CLEC4C
ENSG00000116218	1102	383	2.87728	Q9NP85	NPHS2
ENSG00000142188	454	158	2.87342	P56557	TMEM50B
ENSG00000206102	181	63	2.87302	Q3LI54	KRTAP19-8
ENSG00000116721	1361	474	2.87131	O95521	PRAMEF1
ENSG00000182613	904	315	2.86984	Q96R30	OR2V2
ENSG00000162951	1498	522	2.86973	Q86UE6	LRRTM1
ENSG00000179709	3007	1048	2.86927	Q86W28	NLRP8
ENSG00000184933	938	327	2.8685	O95222	OR6A2
ENSG00000150471	4146	1447	2.86524	Q9HAR2	LPHN3
ENSG00000198739	1662	581	2.86059	Q86VH5	LRRTM3
ENSG00000168685	1313	459	2.86057	P16871	IL7R
ENSG00000151079	1513	529	2.86011	P17658	KCNA6
ENSG00000102239	1141	399	2.85965	P32247	BRS3
ENSG00000163053	1458	510	2.85882	Q7RTX9	SLC16A14
ENSG00000183654	1148	402	2.85572	A6NNE9	11-Mar
ENSG00000166148	1193	418	2.85407	P37288	AVPR1A
ENSG00000156687	2719	953	2.8531	Q6UXZ4	UNC5D
ENSG00000212128	864	303	2.85149	Q9NYV9	TAS2R13
ENSG00000157600	846	297	2.84848	Q5U3C3	TMEM164
ENSG00000185272	800	281	2.84698	P57052	RBM11
ENSG00000116996	1537	540	2.8463	Q12836	ZP4
ENSG00000167910	1434	504	2.84524	P22680	CYP7A1
ENSG00000154227	1089	383	2.84334	Q8IU89	CERS3
ENSG00000089225	1471	518	2.83977	Q99593	TBX5
ENSG00000170396	3431	1209	2.83788	Q7Z570	ZNF804A
ENSG00000170745	1393	491	2.83707	Q9BQ31	KCNS3
ENSG00000197632	1176	415	2.83373	P05120	SERPINB2
ENSG00000170549	1360	480	2.83333	P78414	IRX1
ENSG00000118017	963	340	2.83235	Q9UNA3	A4GNT
ENSG00000092607	1705	602	2.83223	Q96SF7	TBX15
ENSG00000124490	688	243	2.83128	P16562	CRISP2
ENSG00000186723	900	318	2.83019	Q9Y4A9	OR10H1
ENSG00000182489	1270	449	2.82851	Q6PP77	XKRX
ENSG00000169213	619	219	2.82648	P20337	RAB3B
ENSG00000106952	660	234	2.82051	P32971	TNFSF8
ENSG00000174473	1695	601	2.8203	Q49A17	GALNTL6
ENSG00000205279	228	81	2.81481	Q4LDR2	CTXN3
ENSG00000087460	1108	394	2.81218	P63092	GNAS
ENSG00000181023	911	324	2.81173	Q8NGI3	OR56B1
ENSG00000166736	1344	478	2.81172	P46098	HTR3A
ENSG00000162723	812	289	2.80969	Q96A28	SLAMF9
ENSG00000183780	1181	421	2.80523	Q8IY50	SLC35F3
ENSG00000133169	350	125	2.8	Q9HBH7	BEX1
ENSG00000065325	1547	553	2.79747	O95838	GLP2R
ENSG00000168216	1509	540	2.79444	Q9NUN5	LMBRD1
ENSG00000047597	1240	444	2.79279	P51811	XK
ENSG00000186204	1463	524	2.79198	Q9HCS2	CYP4F12
ENSG00000148680	1337	479	2.79123	P34969	HTR7
ENSG00000172967	1281	459	2.79085	Q5GH77	XKR3
ENSG00000198822	2453	879	2.79067	Q14832	GRM3
ENSG00000172073	502	180	2.78889	Q96LM6	TEX37
ENSG00000116132	683	245	2.78776	P54821	PRRX1
ENSG00000066032	2654	953	2.78489	P26232	CTNNA2
ENSG00000237521	943	339	2.78171	Q6IFN5	OR7E24
ENSG00000204688	879	316	2.78165	Q9GZK4	OR2H1
ENSG00000162631	1499	539	2.78108	Q9Y2I2	NTNG1
ENSG00000100433	1496	538	2.78067	P57789	KCNK10
ENSG00000143473	2750	989	2.78059	O95259	KCNH1
ENSG00000182782	1009	363	2.77961	Q8TDS4	HCAR2
ENSG00000129159	1420	511	2.77886	P48547	KCNC1
ENSG00000188324	872	314	2.77707	A6NF89	OR6C6
ENSG00000044524	2729	983	2.7762	P29320	EPHA3
ENSG00000155511	2513	906	2.77373	P42261	GRIA1
ENSG00000136531	5559	2005	2.77257	Q99250	SCN2A
ENSG00000178586	917	331	2.77039	Q8NGW1	OR6B3
ENSG00000197790	878	317	2.76972	Q8NGK5	OR52M1
ENSG00000163646	642	232	2.76724	P58418	CLRN1
ENSG00000173578	920	333	2.76276	P46094	XCR1
ENSG00000101435	406	147	2.7619	Q9H4G1	CST9L
ENSG00000174697	461	167	2.76048	P41159	LEP
ENSG00000182261	1808	655	2.76031	Q86W26	NLRP10
ENSG00000203837	1289	467	2.76017	Q17RR3	PNLIPRP3
ENSG00000182816	483	175	2.76	Q52LG2	KRTAP13-2
ENSG00000179059	855	310	2.75806	Q96MM3	ZFP42
ENSG00000197409	375	136	2.75735	P68431	HIST1H3D
ENSG00000132437	1323	480	2.75625	P20711	DDC
ENSG00000189401	793	288	2.75347	Q7L8S5	OTUD6A
ENSG00000103569	812	295	2.75254	O43315	AQP9
ENSG00000131482	982	357	2.7507	P35575	G6PC
ENSG00000106025	838	305	2.74754	O95859	TSPAN12
ENSG00000112378	530	193	2.74611	Q96FX8	PERP
ENSG00000123307	908	331	2.7432	Q9HD90	NEUROD4
ENSG00000187747	918	335	2.7403	Q8NGF0	OR52B6
ENSG00000167130	652	238	2.7395	Q86YN1	DOLPP1
ENSG00000168594	2245	820	2.7378	Q9UKF5	ADAM29
ENSG00000146360	991	362	2.73757	P46095	GPR6
ENSG00000168356	4901	1791	2.73646	Q9UI33	SCN11A
ENSG00000175264	1124	411	2.73479	O43916	CHST1
ENSG00000115252	1463	535	2.73458	P54750	PDE1A
ENSG00000228607	626	229	2.73362	C9JDP6	CLDN25
ENSG00000185985	2309	845	2.73254	Q9H156	SLITRK2
ENSG00000164603	1106	405	2.73086	Q1RMZ1	C7orf60
ENSG00000164256	2441	894	2.73043	Q9NQV7	PRDM9
ENSG00000154143	1070	392	2.72959	Q96QZ0	PANX3
ENSG00000183840	1236	453	2.72848	O43194	GPR39
ENSG00000198889	1262	463	2.7257	Q5VU92	DCAF12L1
ENSG00000182346	417	153	2.72549	P59103	DAOA
ENSG00000183024	853	313	2.72524	P47890	OR1G1
ENSG00000221947	1016	373	2.72386	Q5GH70	XKR9
ENSG00000197953	1092	401	2.72319	Q6P093	AADACL2
ENSG00000182533	411	151	2.72185	P56539	CAV3
ENSG00000135220	1434	527	2.72106	Q6UWM9	UGT2A3
ENSG00000123496	1034	380	2.72105	Q14627	IL13RA2
ENSG00000134516	4976	1830	2.71913	Q92608	DOCK2
ENSG00000138472	568	209	2.7177	O95843	GUCA1C
ENSG00000103522	1462	538	2.71747	Q9HBE5	IL21R
ENSG00000110975	1421	523	2.71702	Q6XYQ8	SYT10
ENSG00000170293	470	173	2.71676	Q8IZV2	CMTM8
ENSG00000113532	974	359	2.71309	Q92187	ST8SIA4
ENSG00000198963	1273	470	2.70851	Q92753	RORB
ENSG00000204694	853	315	2.70794	Q9GZK7	OR11A1
ENSG00000198785	3019	1115	2.70762	Q8TCU5	GRIN3A
ENSG00000111536	463	171	2.7076	Q9NPH9	IL26
ENSG00000136546	4554	1682	2.70749	Q01118	SCN7A
ENSG00000157103	1621	599	2.70618	P30531	SLC6A1
ENSG00000118972	679	251	2.70518	Q9GZV9	FGF23
ENSG00000135312	1055	390	2.70513	P28222	HTR1B
ENSG00000123338	3045	1127	2.70186	P55160	NCKAP1L
ENSG00000119820	659	244	2.70082	Q9BSR8	YIPF4
ENSG00000150275	5279	1955	2.70026	Q96QU1	PCDH15
ENSG00000163464	945	350	2.7	P25024	CXCR1
ENSG00000112541	2103	779	2.69961	Q9Y233	PDE10A
ENSG00000118946	3128	1159	2.69888	O14917	PCDH17
ENSG00000153822	1128	418	2.69856	Q9NPI9	KCNJ16
ENSG00000105374	445	165	2.69697	Q16617	NKG7
ENSG00000008197	1219	452	2.6969	Q7Z6R9	TFAP2D
ENSG00000102468	1270	471	2.69639	P28223	HTR2A
ENSG00000047617	2703	1003	2.69492	Q9NQ90	ANO2
ENSG00000135824	485	180	2.69444	P57771	RGS8
ENSG00000164756	994	369	2.69377	Q8IWU4	SLC30A8
ENSG00000072041	1966	730	2.69315	Q9H2J7	SLC6A15
ENSG00000163563	1096	407	2.69287	P41218	MNDA
ENSG00000127954	1236	459	2.69281	Q687X5	STEAP4
ENSG00000163624	1241	461	2.69197	Q92903	CDS1
ENSG00000086289	603	224	2.69196	Q9UM22	EPDR1
ENSG00000163530	802	298	2.69128	Q7Z7J5	DPPA2
ENSG00000164122	885	329	2.68997	Q8WWX0	ASB5
ENSG00000184351	242	90	2.68889	Q8IUB9	KRTAP19-1
ENSG00000179715	1161	432	2.6875	Q96HM7	PCED1B
ENSG00000171643	266	99	2.68687	Q8WXG8	S100Z
ENSG00000104723	935	348	2.68678	Q13454	TUSC3
ENSG00000172350	1734	646	2.68421	Q9H172	ABCG4
ENSG00000006659	373	139	2.68345	Q8TCE9	LGALS14
ENSG00000171135	491	183	2.68306	Q8N5M9	JAGN1
ENSG00000135569	904	337	2.68249	O14804	TAAR5
ENSG00000140015	2650	988	2.68219	Q8NCM2	KCNH5
ENSG00000172139	3154	1177	2.67969	Q4G0N8	SLC9C1
ENSG00000065559	1069	399	2.6792	P45985	MAP2K4
ENSG00000197872	865	323	2.67802	Q9H0Q0	FAM49A
ENSG00000215717	198	74	2.67568	Q9NRX6	TMEM167B
ENSG00000156471	1265	473	2.67442	P48651	PTDSS1
ENSG00000167194	353	132	2.67424	Q96LL3	C16orf92
ENSG00000102924	516	193	2.67358	P23435	CBLN1
ENSG00000122012	1943	727	2.67263	Q496J9	SV2C
ENSG00000157542	1130	423	2.67139	P48051	KCNJ6
ENSG00000197376	959	359	2.67131	Q8NH09	OR8S1
ENSG00000182077	2048	767	2.67014	Q3KNS1	PTCHD3
ENSG00000186103	841	315	2.66984	A6NJG6	ARGFX
ENSG00000182255	1743	653	2.66922	P22459	KCNA4
ENSG00000244694	2258	846	2.66903	Q6ZW05	PTCHD4
ENSG00000204983	659	247	2.66802	P07477	PRSS1
ENSG00000147613	1027	385	2.66753	Q96QS6	PSKH2
ENSG00000166619	232	87	2.66667	P62952	BLCAP
ENSG00000007933	1418	532	2.66541	P31513	FMO3
ENSG00000112038	1066	400	2.665	P35372	OPRM1
ENSG00000182195	389	146	2.66438	O95751	LDOC1
ENSG00000131864	2453	922	2.66052	Q9HBJ7	USP29
ENSG00000124302	1128	424	2.66038	Q9H2A9	CHST8
ENSG00000164600	896	337	2.65875	Q96NK8	NEUROD6
ENSG00000165152	1069	403	2.65261	Q9BRR3	TMEM246
ENSG00000125675	2370	894	2.65101	P42263	GRIA3
ENSG00000091656	9453	3567	2.65013	Q86UP3	ZFHX4
ENSG00000127074	421	159	2.6478	O14921	RGS13
ENSG00000180919	844	319	2.64577	Q8NH76	OR56B4
ENSG00000170961	1459	552	2.64312	Q92819	HAS2
ENSG00000111046	639	242	2.6405	P23409	MYF6
ENSG00000176231	834	316	2.63924	Q8NGA5	OR10H4
ENSG00000197106	1917	727	2.63686	Q9H1V8	SLC6A17
ENSG00000183196	1041	395	2.63544	Q9GZX3	CHST6
ENSG00000101417	558	212	2.63208	Q9Y6I8	PXMP4
ENSG00000130066	450	171	2.63158	P21673	SAT1
ENSG00000184999	1423	541	2.63031	Q63ZE4	SLC22A10
ENSG00000156162	1899	723	2.62656	Q7Z388	DPY19L4
ENSG00000163631	1599	609	2.62562	P02768	ALB
ENSG00000170417	601	229	2.62445	Q6ZP80	TMEM182
ENSG00000077498	1388	529	2.62382	P14679	TYR
ENSG00000042781	13640	5202	2.62207	O75445	USH2A
ENSG00000189037	498	190	2.62105	Q9H596	DUSP21
ENSG00000111700	1839	702	2.61966	Q9NPD5	SLCO1B3
ENSG00000169397	419	160	2.61875	P12724	RNASE3
ENSG00000178568	3425	1308	2.6185	Q15303	ERBB4
ENSG00000080709	1516	579	2.61831	Q9H2S1	KCNN2
ENSG00000111432	1521	581	2.6179	Q9ULW2	FZD10
ENSG00000126010	1004	384	2.61458	P30550	GRPR
ENSG00000134539	468	179	2.61453	Q13241	KLRD1
ENSG00000167191	1053	403	2.6129	Q9NZH0	GPRC5B
ENSG00000102290	3519	1347	2.61247	Q9BZA7	PCDH11X
ENSG00000010379	1572	602	2.6113	Q9NSD5	SLC6A13
ENSG00000184611	3123	1196	2.6112	Q9NS40	KCNH7
ENSG00000149972	2869	1100	2.60818	O94779	CNTN5
ENSG00000232268	845	324	2.60802	Q8NGK6	OR52I1
ENSG00000176988	665	255	2.60784	Q8N0W7	FMR1NB
ENSG00000112462	824	316	2.60759	Q9UGF7	OR12D3
ENSG00000101251	1793	688	2.6061	Q5TEA6	SEL1L2
ENSG00000185070	1720	660	2.60606	O43155	FLRT2
ENSG00000127995	2076	797	2.60477	Q96PB1	CASD1
ENSG00000188037	2573	988	2.60425	P35523	CLCN1
ENSG00000170054	1085	417	2.60192	Q86WD7	SERPINA9
ENSG00000177182	921	354	2.60169	Q8IUQ0	CLVS1
ENSG00000166091	580	223	2.6009	Q96DZ9	CMTM5
ENSG00000197683	546	210	2.6	Q6PEX3	KRTAP26-1
ENSG00000152822	3103	1194	2.59883	Q13255	GRM1
ENSG00000122176	977	376	2.5984	Q06828	FMOD
ENSG00000077274	1665	641	2.5975	Q9Y6Q1	CAPN6
ENSG00000215262	2983	1149	2.59617	A8MYU2	KCNU1
ENSG00000136247	893	344	2.59593	Q9NPG8	ZDHHC4
ENSG00000180138	874	337	2.59347	Q8N752	CSNK1A1L
ENSG00000103546	1599	617	2.59157	P23975	SLC6A2
ENSG00000170929	811	313	2.59105	Q8NGA1	OR1M1
ENSG00000100665	1106	427	2.59016	P29622	SERPINA4
ENSG00000168702	11911	4599	2.58991	Q9NZR2	LRP1B
ENSG00000113396	1603	619	2.58966	Q9Y2P4	SLC27A6
ENSG00000189320	448	173	2.5896	Q6UWF9	FAM180A
ENSG00000019549	694	268	2.58955	O43623	SNAI2
ENSG00000108960	616	238	2.58824	Q15546	MMD
ENSG00000113212	2051	793	2.58638	Q9Y5E2	PCDHB7
ENSG00000094755	1138	440	2.58636	O00591	GABRP
ENSG00000113211	2053	794	2.58564	Q9Y5E3	PCDHB6
ENSG00000169208	809	313	2.58466	Q8NGC4	OR10G3
ENSG00000102287	1307	506	2.583	P78334	GABRE
ENSG00000108018	3016	1168	2.58219	Q8WY21	SORCS1
ENSG00000135577	1007	390	2.58205	P28336	NMBR
ENSG00000178358	852	330	2.58182	Q8NGH3	OR2D3
ENSG00000183695	852	330	2.58182	Q96LB1	MRGPRX2
ENSG00000164037	1329	515	2.58058	Q4ZJI4	SLC9B1
ENSG00000124564	1083	420	2.57857	O00476	SLC17A3
ENSG00000198597	3352	1300	2.57846	O15090	ZNF536
ENSG00000175398	807	313	2.57827	Q8NGE3	OR10P1
ENSG00000120333	330	128	2.57812	O60783	MRPS14
ENSG00000127325	1722	668	2.57784	Q8N1M1	BEST3
ENSG00000168619	1905	739	2.57781	Q9Y3Q7	ADAM18
ENSG00000149124	763	296	2.5777	Q6IB77	GLYAT
ENSG00000111218	1015	394	2.57614	Q9NR22	PRMT8
ENSG00000198398	376	146	2.57534	Q6UWW9	TMEM207
ENSG00000165633	824	320	2.575	Q8IW00	VSTM4
ENSG00000183722	515	200	2.575	Q9Y693	LHFP
ENSG00000121807	963	374	2.57487	P41597	CCR2
ENSG00000144290	2878	1118	2.57424	Q6U841	SLC4A10
ENSG00000182771	2597	1009	2.57384	Q9ULK0	GRID1
ENSG00000125522	857	333	2.57357	P48146	NPBWR2
ENSG00000135333	2568	998	2.57315	Q15375	EPHA7
ENSG00000104044	2156	838	2.57279	Q04671	OCA2
ENSG00000158477	841	327	2.57187	P06126	CD1A
ENSG00000112837	1561	607	2.57166	O95935	TBX18
ENSG00000186431	738	287	2.57143	P24071	FCAR
ENSG00000239961	1283	499	2.57114	P59901	LILRA4
ENSG00000003096	1684	655	2.57099	Q9P2N7	KLHL13
ENSG00000149507	406	158	2.56962	Q86WS3	OOSP2
ENSG00000072315	2499	973	2.56835	Q9UL62	TRPC5
ENSG00000185518	1754	683	2.56808	Q7L1I2	SV2B
ENSG00000121933	683	266	2.56767	P0DMS9	ADORA3
ENSG00000168124	801	312	2.56731	O43749	OR1F1
ENSG00000147485	3751	1463	2.56391	A1KZ92	PXDNL
ENSG00000203857	955	373	2.56032	P14060	HSD3B1
ENSG00000160606	632	247	2.5587	Q96CP7	TLCD1
ENSG00000158473	857	335	2.55821	P15813	CD1D
ENSG00000198523	133	52	2.55769	P26678	PLN
ENSG00000187714	1360	532	2.55639	Q16572	SLC18A3
ENSG00000131264	726	284	2.55634	O14627	CDX4
ENSG00000142973	1305	511	2.55382	P13584	CYP4B1
ENSG00000139155	1818	712	2.55337	Q9NYB5	SLCO1C1
ENSG00000146047	324	127	2.55118	Q96A08	HIST1H2BA
ENSG00000130032	589	231	2.54978	Q9BZD7	PRRG3
ENSG00000145649	668	262	2.54962	P12544	GZMA
ENSG00000134343	2500	981	2.54842	Q9BYT9	ANO3
ENSG00000158714	726	285	2.54737	Q9P0V8	SLAMF8
ENSG00000151789	1006	395	2.54684	Q9H6B1	ZNF385D
ENSG00000116147	3458	1358	2.54639	Q92752	TNR
ENSG00000170044	1056	415	2.54458	Q8TCW7	ZPLD1
ENSG00000125245	842	331	2.54381	Q14330	GPR18
ENSG00000139826	857	337	2.54303	Q7L211	ABHD13
ENSG00000139915	2431	956	2.54289	Q7Z553	MDGA2
ENSG00000162706	1011	398	2.5402	Q8N126	CADM3
ENSG00000204956	2364	931	2.53921	Q9Y5H4	PCDHGA1
ENSG00000139287	1244	490	2.53878	Q8IWU9	TPH2
ENSG00000115875	604	238	2.53782	Q16629	SRSF7
ENSG00000124900	1147	452	2.53761	Q9BSJ1	TRIM51
ENSG00000147432	1162	458	2.53712	Q05901	CHRNB3
ENSG00000120328	2017	795	2.53711	Q9Y5F1	PCDHB12
ENSG00000133980	1781	702	2.53704	Q9H8Y1	VRTN
ENSG00000188822	913	360	2.53611	P34972	CNR2
ENSG00000147596	1448	571	2.5359	Q9GZV8	PRDM14
ENSG00000144962	1442	569	2.53427	Q9BXB7	SPATA16
ENSG00000196611	1188	469	2.53305	P03956	MMP1
ENSG00000122986	691	273	2.53114	Q96D96	HVCN1
ENSG00000172289	782	309	2.53074	Q8NGI7	OR10V1
ENSG00000154478	852	337	2.52819	Q8NDV2	GPR26
ENSG00000162711	2619	1036	2.52799	Q96P20	NLRP3
ENSG00000021852	1494	591	2.52792	P07358	C8B
ENSG00000134115	2597	1028	2.52626	Q9UQ52	CNTN6
ENSG00000198445	1407	557	2.52603	Q96SF2	CCT8L2
ENSG00000152128	730	289	2.52595	Q8TC26	TMEM163
ENSG00000152214	548	217	2.52535	Q99578	RIT2
ENSG00000115705	2356	933	2.52519	P07202	TPO
ENSG00000123901	1067	423	2.52246	Q9NYM4	GPR83
ENSG00000109208	338	134	2.52239	Q99954	SMR3A
ENSG00000188379	474	188	2.52128	P01563	IFNA2
ENSG00000079215	1366	542	2.5203	P43003	SLC1A3
ENSG00000180251	2010	798	2.5188	Q6AI14	SLC9A4
ENSG00000155926	695	276	2.51812	Q13239	SLA
ENSG00000072080	531	211	2.51659	Q13103	SPP2
ENSG00000180287	1348	536	2.51493	Q8N7P1	PLD5
ENSG00000130538	819	326	2.51227	Q8NG94	OR11H1
ENSG00000179796	650	259	2.50965	Q96PB8	LRRC3B
ENSG00000183813	903	360	2.50833	P51679	CCR4
ENSG00000142875	880	351	2.50712	P22694	PRKACB
ENSG00000066813	1446	577	2.50607	Q68CK6	ACSM2B
ENSG00000152402	1834	732	2.50546	P33402	GUCY1A2
ENSG00000069206	1889	754	2.50531	Q9H2U9	ADAM7
ENSG00000132429	729	291	2.50515	Q9HBV1	POPDC3
ENSG00000105366	1250	499	2.50501	Q9NYZ4	SIGLEC8
ENSG00000168785	671	268	2.50373	P62079	TSPAN5
ENSG00000213203	766	306	2.50327	Q8WWP7	GIMAP1
ENSG00000226288	876	350	2.50286	Q8NH67	OR52I2
ENSG00000152092	3257	1302	2.50154	O14525	ASTN1
ENSG00000120324	1999	800	2.49875	Q9UN67	PCDHB10
ENSG00000257008	1154	462	2.49784	Q7Z601	GPR142
ENSG00000120337	497	199	2.49749	Q9UNG2	TNFSF18
ENSG00000184260	322	129	2.49612	Q16777	HIST2H2AC
ENSG00000089472	2890	1158	2.49568	Q9BQS7	HEPH
ENSG00000130368	811	325	2.49538	P04201	MAS1
ENSG00000160131	252	101	2.49505	Q3ZAQ7	VMA21
ENSG00000165370	1267	508	2.49409	Q96P66	GPR101
ENSG00000149742	1379	553	2.49367	Q8IVM8	SLC22A9
ENSG00000084453	1669	670	2.49104	P46721	SLCO1A2
ENSG00000163534	1068	429	2.48951	Q96LA6	FCRL1
ENSG00000166501	1670	671	2.48882	P05771	PRKCB
ENSG00000164187	1729	695	2.48777	Q68DH5	LMBRD2
ENSG00000172817	1258	506	2.48617	O75881	CYP7B1
ENSG00000166603	825	332	2.48494	P32245	MC4R
ENSG00000133105	1873	754	2.48408	Q8WXD0	RXFP2
ENSG00000177464	899	362	2.48343	P46093	GPR4
ENSG00000104499	392	158	2.48101	Q99445	GML
ENSG00000101327	630	254	2.48031	P01213	PDYN
ENSG00000188992	1140	460	2.47826	Q6XZB0	LIPI
ENSG00000170624	716	289	2.47751	Q92629	SGCD
ENSG00000171189	2274	918	2.47712	P39086	GRIK1
ENSG00000109738	1231	497	2.47686	P48167	GLRB
ENSG00000173572	2582	1043	2.47555	Q86W25	NLRP13
ENSG00000153253	4951	2000	2.4755	Q9NY46	SCN3A
ENSG00000106484	829	335	2.47463	Q5EB52	MEST
ENSG00000177889	376	152	2.47368	P61088	UBE2N
ENSG00000000971	3043	1231	2.47197	P08603	CFH
ENSG00000170419	583	236	2.47034	Q8TAG5	VSTM2A
ENSG00000105398	704	285	2.47018	Q06520	SULT2A1
ENSG00000180340	1395	565	2.46903	Q14332	FZD2
ENSG00000170920	770	312	2.46795	Q8NG95	OR7G3
ENSG00000143194	1071	434	2.46774	Q96JY0	MAEL
ENSG00000183166	540	219	2.46575	Q9BXU9	CALN1
ENSG00000151962	1314	533	2.46529	Q8TBY0	RBM46
ENSG00000179046	954	387	2.46512	Q8N7C3	TRIML2
ENSG00000107643	1052	427	2.4637	P45983	MAPK8
ENSG00000160791	867	352	2.46307	P51681	CCR5
ENSG00000138311	532	216	2.46296	Q70YC4	ZNF365
ENSG00000173930	1783	724	2.46271	Q6ZQN7	SLCO4C1
ENSG00000185177	1290	524	2.46183	Q96JC4	ZNF479
ENSG00000173302	854	347	2.4611	Q8TDV2	GPR148
ENSG00000147655	598	243	2.46091	Q6UXX9	RSPO2
ENSG00000151475	775	315	2.46032	Q9H0C2	SLC25A31
ENSG00000162409	1358	552	2.46014	P54646	PRKAA2
ENSG00000078098	1869	760	2.45921	Q12884	FAP
ENSG00000117594	718	292	2.4589	P28845	HSD11B1
ENSG00000180875	413	168	2.45833	Q9H772	GREM2
ENSG00000188488	998	406	2.45813	P05154	SERPINA5
ENSG00000054803	494	201	2.45771	Q9NTU7	CBLN4
ENSG00000125831	339	138	2.45652	Q9H112	CST11
ENSG00000120594	1299	529	2.45558	Q6UX71	PLXDC2
ENSG00000171505	763	311	2.45338	Q8NGS0	OR1N1
ENSG00000165186	2178	888	2.4527	Q96NR3	PTCHD1
ENSG00000169306	1707	696	2.45259	Q9NZN1	IL1RAPL1
ENSG00000055732	1356	553	2.45208	Q8TDD5	MCOLN3
ENSG00000170967	971	396	2.45202	Q8WTU0	DDI1
ENSG00000143595	738	301	2.45183	Q96PS8	AQP10
ENSG00000128285	1034	422	2.45024	Q99705	MCHR1
ENSG00000179520	1443	589	2.44992	Q8NDX2	SLC17A8
ENSG00000113492	1259	514	2.44942	Q9BYV1	AGXT2
ENSG00000165409	1871	764	2.44895	P16473	TSHR
ENSG00000169760	2055	840	2.44643	Q8N2Q7	NLGN1
ENSG00000184857	521	213	2.44601	Q96B77	TMEM186
ENSG00000249581	567	232	2.44397	A0PK11	CLRN2
ENSG00000059804	1212	496	2.44355	P11169	SLC2A3
ENSG00000101958	1104	452	2.44248	P23416	GLRA2
ENSG00000100678	2264	927	2.44229	P57103	SLC8A3
ENSG00000172954	1011	414	2.44203	Q6UWP7	LCLAT1
ENSG00000169976	210	86	2.44186	Q9BWJ5	SF3B5
ENSG00000145087	2896	1186	2.44182	Q9Y2K9	STXBP5L
ENSG00000182508	537	220	2.44091	Q86WI0	LHFPL1
ENSG00000198681	754	309	2.44013	P43355	MAGEA1
ENSG00000100302	649	266	2.43985	Q96D21	RASD2
ENSG00000180440	261	107	2.43925	A2A2V5	SERTM1
ENSG00000166523	534	219	2.43836	Q9ULY5	CLEC4E
ENSG00000187601	534	219	2.43836	Q9H213	MAGEH1
ENSG00000065675	1721	706	2.43768	Q04759	PRKCQ
ENSG00000179300	1157	475	2.43579	Q8N8U3	ZCCHC5
ENSG00000164100	2125	873	2.43414	O95803	NDST3
ENSG00000169964	387	159	2.43396	Q69YG0	TMEM42
ENSG00000135643	511	210	2.43333	Q86W47	KCNMB4
ENSG00000203970	163	67	2.43284	Q30KQ9	DEFB110
ENSG00000152578	2194	902	2.43237	P48058	GRIA4
ENSG00000164363	1527	628	2.43153	Q96N87	SLC6A18
ENSG00000186980	158	65	2.43077	A1A580	KRTAP23-1
ENSG00000166342	1295	533	2.42964	Q8TDF5	NETO1
ENSG00000172410	328	135	2.42963	Q9Y5Q6	INSL5
ENSG00000138741	2031	836	2.42943	Q13507	TRPC3
ENSG00000179873	2509	1033	2.42885	P59045	NLRP11
ENSG00000153551	425	175	2.42857	Q96FZ5	CMTM7
ENSG00000143921	1633	673	2.42645	Q9H221	ABCG8
ENSG00000162722	1179	486	2.42593	Q8NG06	TRIM58
ENSG00000165953	1004	414	2.42512	Q8IW75	SERPINA12
ENSG00000122592	557	230	2.42174	P31268	HOXA7
ENSG00000158077	2644	1093	2.41903	Q86W24	NLRP14
ENSG00000183607	445	184	2.41848	Q86XP6	GKN2
ENSG00000139364	2607	1078	2.41837	Q14DG7	TMEM132B
ENSG00000170881	1605	664	2.41717	Q8WU17	RNF139
ENSG00000185002	2243	928	2.41703	Q8HWS3	RFX6
ENSG00000091138	1846	764	2.41623	P40879	SLC26A3
ENSG00000046889	3880	1606	2.41594	Q70Z35	PREX2
ENSG00000149516	517	214	2.41589	Q96HJ5	MS4A3
ENSG00000185760	2251	932	2.41524	Q9NR82	KCNQ5
ENSG00000140937	1922	796	2.41457	P55287	CDH11
ENSG00000142252	316	131	2.41221	Q9H840	GEMIN7
ENSG00000133687	2127	882	2.41156	Q8IUR5	TMTC1
ENSG00000171195	909	377	2.41114	Q8TAX7	MUC7
ENSG00000189108	1654	686	2.41108	Q9NP60	IL1RAPL2
ENSG00000117114	3517	1459	2.41056	O95490	LPHN2
ENSG00000182601	1099	456	2.41009	Q9Y661	HS3ST4
ENSG00000054793	2523	1047	2.40974	O75110	ATP9A
ENSG00000205269	318	132	2.40909	Q5T4T1	TMEM170B
ENSG00000151812	1255	521	2.40883	A4IF30	SLC35F4
ENSG00000139687	2234	928	2.40733	P06400	RB1
ENSG00000204174	902	375	2.40533	P50391	NPY4R
ENSG00000062096	1419	590	2.40508	P54793	ARSF
ENSG00000138650	2501	1040	2.40481	Q9P2E7	PCDH10
ENSG00000021488	1170	487	2.40246	P82251	SLC7A9
ENSG00000126733	1439	599	2.40234	Q96NX9	DACH2
ENSG00000205846	502	209	2.40191	Q6EIG7	CLEC6A
ENSG00000186867	1035	431	2.40139	Q96P65	QRFPR
ENSG00000177807	910	379	2.40106	P78508	KCNJ10
ENSG00000145242	2489	1037	2.40019	P54756	EPHA5
ENSG00000118855	1116	465	2.4	Q9H3U5	MFSD1
ENSG00000156689	705	294	2.39796	Q8WU03	GLYATL2
ENSG00000163519	446	186	2.39785	Q6PIZ9	TRAT1
ENSG00000123561	995	415	2.39759	P05543	SERPINA7
ENSG00000203909	278	116	2.39655	A6NC42	DPPA5
ENSG00000215203	695	290	2.39655	A8MXD5	GRXCR1
ENSG00000153779	577	241	2.39419	Q8IUE1	TGIF2LX
ENSG00000183862	1589	664	2.39307	Q16280	CNGA2
ENSG00000106066	1139	476	2.39286	Q9H3G5	CPVL
ENSG00000179363	402	168	2.39286	Q5JXX7	TMEM31
ENSG00000159596	591	247	2.39271	Q5SWH9	TMEM69
ENSG00000013297	495	207	2.3913	O75508	CLDN11
ENSG00000203805	648	271	2.39114	Q5VZY2	PPAPDC1A
ENSG00000147647	1241	519	2.39114	Q14117	DPYS
ENSG00000003989	1573	658	2.39058	P52569	SLC7A2
ENSG00000112246	1831	766	2.39034	P81133	SIM1
ENSG00000163564	1176	492	2.39024	Q6K0P9	PYHIN1
ENSG00000175894	1599	669	2.39013	Q8WU66	TSPEAR
ENSG00000100448	609	255	2.38824	P08311	CTSG
ENSG00000189430	726	304	2.38816	O76036	NCR1
ENSG00000112232	833	349	2.38682	Q5VWX1	KHDRBS2
ENSG00000187049	346	145	2.38621	Q9P0N5	TMEM216
ENSG00000188984	835	350	2.38571	Q5VUY0	AADACL3
ENSG00000139329	806	338	2.38462	P51884	LUM
ENSG00000173436	186	78	2.38462	Q5TGZ0	MINOS1
ENSG00000206538	777	326	2.38344	A8MV65	VGLL3
ENSG00000166527	512	215	2.3814	Q8WXI8	CLEC4D
ENSG00000002587	731	307	2.38111	O14792	HS3ST1
ENSG00000145888	1088	457	2.38074	P23415	GLRA1
ENSG00000163581	1247	524	2.37977	P11168	SLC2A2
ENSG00000185792	2358	991	2.37941	Q7RTR0	NLRP9
ENSG00000178591	371	156	2.37821	Q8N687	DEFB125
ENSG00000179387	696	293	2.37543	Q8IZ81	ELMOD2
ENSG00000105851	2616	1102	2.37387	P48736	PIK3CG
ENSG00000171053	299	126	2.37302	Q8WXA2	PATE1
ENSG00000101638	892	376	2.37234	O15466	ST8SIA5
ENSG00000113209	1885	795	2.37107	Q9Y5E4	PCDHB5
ENSG00000159216	1074	453	2.37086	Q01196	RUNX1
ENSG00000073282	1612	680	2.37059	Q9H3D4	TP63
ENSG00000119929	647	273	2.36996	Q9NTM9	CUTC
ENSG00000159164	1758	742	2.36927	Q7L0J3	SV2A
ENSG00000146802	1651	697	2.36872	Q9H0V1	TMEM168
ENSG00000168158	739	312	2.36859	O95371	OR2C1
ENSG00000204657	739	312	2.36859	O95918	OR2H2
ENSG00000064012	1134	479	2.36743	Q14790	CASP8
ENSG00000179002	1986	839	2.3671	Q8TE23	TAS1R2
ENSG00000171509	1791	757	2.36592	Q9HBX9	RXFP1
ENSG00000147873	447	189	2.36508	P01569	IFNA5
ENSG00000137869	1189	503	2.36382	P11511	CYP19A1
ENSG00000185385	730	309	2.36246	O14581	OR7A17
ENSG00000143278	1561	661	2.36157	P05160	F13B
ENSG00000171100	1424	603	2.36153	Q13496	MTM1
ENSG00000111537	392	166	2.36145	P01579	IFNG
ENSG00000151617	1008	427	2.36066	P25101	EDNRA
ENSG00000183715	814	345	2.35942	Q14982	OPCML
ENSG00000213123	335	142	2.35915	Q8WW35	TCTEX1D2
ENSG00000139151	1434	608	2.35855	Q86YW0	PLCZ1
ENSG00000112333	908	385	2.35844	Q9Y466	NR2E1
ENSG00000172738	540	229	2.35808	Q8N7C4	TMEM217
ENSG00000162891	415	176	2.35795	Q9NYY1	IL20
ENSG00000163746	700	297	2.3569	Q9NRY7	PLSCR2
ENSG00000112319	1505	639	2.35524	O95677	EYA4
ENSG00000124568	1099	467	2.35332	Q14916	SLC17A1
ENSG00000186732	767	326	2.35276	O15442	MPPED1
ENSG00000196277	2152	915	2.35191	Q14831	GRM7
ENSG00000114204	952	405	2.35062	O75830	SERPINI2
ENSG00000137204	1288	548	2.35036	Q9Y694	SLC22A7
ENSG00000186335	1135	483	2.3499	Q495M3	SLC36A2
ENSG00000092931	1054	449	2.34744	O43934	MFSD11
ENSG00000188641	2406	1025	2.34732	Q12882	DPYD
ENSG00000113205	1868	796	2.34673	Q9Y5E6	PCDHB3
ENSG00000115353	955	407	2.34644	P25103	TACR1
ENSG00000109670	1658	707	2.34512	Q969H0	FBXW7
ENSG00000156920	7218	3080	2.34351	Q8IZF6	GPR112
ENSG00000128918	1213	518	2.3417	O94788	ALDH1A2
ENSG00000179331	508	217	2.34101	Q14964	RAB39A
ENSG00000189058	442	189	2.33862	P05090	APOD
ENSG00000105509	1351	578	2.33737	Q92839	HAS1
ENSG00000163873	2148	919	2.33732	Q13003	GRIK3
ENSG00000111452	2042	874	2.33638	Q6QNK2	GPR133
ENSG00000046653	619	265	2.33585	Q13491	GPM6B
ENSG00000177752	654	280	2.33571	Q8N8F6	YIPF7
ENSG00000171487	2802	1200	2.335	P59047	NLRP5
ENSG00000107105	838	359	2.33426	Q12926	ELAVL2
ENSG00000106004	630	270	2.33333	P20719	HOXA5
ENSG00000069018	2010	862	2.33179	Q9HCX4	TRPC7
ENSG00000175077	613	263	2.3308	P59025	RTP1
ENSG00000213822	895	384	2.33073	A8MTB9	CEACAM18
ENSG00000170615	1734	744	2.33065	P58743	SLC26A5
ENSG00000114487	2292	984	2.32927	Q86VD1	MORC1
ENSG00000253148	354	152	2.32895	Q2M5E4	RGS21
ENSG00000205155	235	101	2.32673	Q9NZ42	PSENEN
ENSG00000158296	1400	602	2.32558	Q8WWT9	SLC13A3
ENSG00000120952	1102	474	2.32489	O60811	PRAMEF2
ENSG00000196639	1132	487	2.32444	P35367	HRH1
ENSG00000122679	344	148	2.32432	O60896	RAMP3
ENSG00000165125	1778	765	2.32418	Q9H1D0	TRPV6
ENSG00000140538	1949	839	2.323	Q16288	NTRK3
ENSG00000165300	2225	958	2.32255	O94991	SLITRK5
ENSG00000132872	987	425	2.32235	Q9H2B2	SYT4
ENSG00000167780	1212	522	2.32184	O75908	SOAT2
ENSG00000121361	984	424	2.32075	Q15842	KCNJ8
ENSG00000094963	1093	471	2.32059	Q99518	FMO2
ENSG00000126583	1617	697	2.31994	P05129	PRKCG
ENSG00000115850	4469	1927	2.31915	P09848	LCT
ENSG00000050130	756	326	2.31902	Q9P055	JKAMP
ENSG00000152315	946	408	2.31863	Q9HB14	KCNK13
ENSG00000133636	394	170	2.31765	P30990	NTS
ENSG00000082482	987	426	2.3169	O95069	KCNK2
ENSG00000039139	10710	4624	2.31618	Q8TE73	DNAH5
ENSG00000204655	572	247	2.31579	Q16653	MOG
ENSG00000086205	1736	750	2.31467	Q04609	FOLH1
ENSG00000117707	1705	737	2.31343	Q92786	PROX1
ENSG00000180424	155	67	2.31343	Q8N688	DEFB123
ENSG00000081842	2197	950	2.31263	Q9UN73	PCDHA6
ENSG00000104408	1029	445	2.31236	P60228	EIF3E
ENSG00000081138	1815	785	2.3121	Q9ULB5	CDH7
ENSG00000108576	1456	630	2.31111	P31645	SLC6A4
ENSG00000182793	513	222	2.31081	Q7RTV2	GSTA5
ENSG00000147255	3086	1336	2.30988	Q8N6C5	IGSF1
ENSG00000156738	686	297	2.30976	P11836	MS4A1
ENSG00000197134	1300	563	2.30906	Q9Y2Q1	ZNF257
ENSG00000165349	1428	619	2.30695	Q8WY07	SLC7A3
ENSG00000174339	717	311	2.30547	Q8NGV0	OR2Y1
ENSG00000213853	385	167	2.30539	P54851	EMP2
ENSG00000187033	1028	446	2.30493	Q7Z3H4	SAMD7
ENSG00000114455	954	414	2.30435	Q9UM44	HHLA2
ENSG00000137672	2145	931	2.30397	Q9Y210	TRPC6
ENSG00000173947	440	191	2.30366	Q8TCI5	PIFO
ENSG00000064225	762	331	2.30211	Q9Y274	ST3GAL6
ENSG00000111371	1121	487	2.30185	Q9H2H9	SLC38A1
ENSG00000157093	336	146	2.30137	Q96KX0	LYZL4
ENSG00000122254	844	367	2.29973	Q9Y278	HS3ST2
ENSG00000117600	1754	763	2.29882	Q7Z2D5	LPPR4
ENSG00000174502	1818	791	2.29836	Q7LBE3	SLC26A9
ENSG00000126550	131	57	2.29825	P15515	HTN1
ENSG00000124812	572	249	2.29719	P54107	CRISP1
ENSG00000174776	1601	697	2.29699	Q8IV35	WDR49
ENSG00000069431	3558	1549	2.29697	O60706	ABCC9
ENSG00000101337	1474	642	2.29595	Q92544	TM9SF4
ENSG00000187323	3322	1447	2.29578	P43146	DCC
ENSG00000204161	241	105	2.29524	Q5T292	C10orf128
ENSG00000179542	1919	837	2.29271	Q8IW52	SLITRK4
ENSG00000126545	424	185	2.29189	P47710	CSN1S1
ENSG00000221866	4337	1894	2.28986	Q9HCM2	PLXNA4
ENSG00000169432	4552	1988	2.28974	Q15858	SCN9A
ENSG00000117501	1312	573	2.2897	Q5TGP6	MROH9
ENSG00000197584	538	235	2.28936	Q9Y691	KCNMB2
ENSG00000140830	341	149	2.28859	Q9NX01	TXNL4B
ENSG00000137819	755	330	2.28788	Q9NXK6	PAQR5
ENSG00000106034	2347	1026	2.28752	A4D0V7	CPED1
ENSG00000162624	814	356	2.28652	Q68G74	LHX8
ENSG00000148488	910	398	2.28643	P61647	ST8SIA6
ENSG00000178084	1022	447	2.28635	Q8WXA8	HTR3C
ENSG00000145216	1358	594	2.2862	Q6UN15	FIP1L1
ENSG00000148123	743	325	2.28615	Q8TBJ4	LPPR1
ENSG00000158865	1543	675	2.28593	Q8WWX8	SLC5A11
ENSG00000163377	320	140	2.28571	Q96LR4	FAM19A4
ENSG00000183833	1378	603	2.28524	Q7Z4T9	MAATS1
ENSG00000105492	1035	453	2.28477	O43699	SIGLEC6
ENSG00000169946	2629	1151	2.2841	Q8WW38	ZFPM2
ENSG00000102158	765	335	2.28358	Q9H0U3	MAGT1
ENSG00000104043	2722	1192	2.28356	Q8TF62	ATP8B4
ENSG00000138135	621	272	2.28309	O95992	CH25H
ENSG00000165120	557	244	2.28279	Q8WWF3	SSMEM1
ENSG00000067113	648	284	2.28169	O14494	PPAP2A
ENSG00000171224	276	121	2.28099	Q96D05	C10orf35
ENSG00000164822	228	100	2.28	Q01524	DEFA6
ENSG00000123700	973	427	2.27869	P63252	KCNJ2
ENSG00000139278	606	266	2.2782	P48060	GLIPR1
ENSG00000101134	697	306	2.27778	Q9P104	DOK5
ENSG00000174695	164	72	2.27778	Q8TBQ9	TMEM167A
ENSG00000029559	722	317	2.2776	P21815	IBSP
ENSG00000102076	829	364	2.27747	P04000	OPN1LW
ENSG00000173852	1537	675	2.27704	Q2PZI1	DPY19L1
ENSG00000126266	683	300	2.27667	O14842	FFAR1
ENSG00000166558	990	435	2.27586	A6NNN8	SLC38A8
ENSG00000184108	1065	468	2.27564	Q8N9V2	TRIML1
ENSG00000145283	857	377	2.27321	Q3KNW5	SLC10A6
ENSG00000134153	550	242	2.27273	Q9NPA0	EMC7
ENSG00000175782	711	313	2.27157	Q7Z769	SLC35E3
ENSG00000157703	1116	492	2.26829	Q8N434	SVOPL
ENSG00000163536	930	410	2.26829	Q99574	SERPINI1
ENSG00000196800	220	97	2.26804	Q6IE38	SPINK14
ENSG00000101323	838	370	2.26486	Q9UJM8	HAO1
ENSG00000149212	1114	492	2.26423	P58005	SESN3
ENSG00000148942	1399	618	2.26375	Q1EHB4	SLC5A12
ENSG00000113600	1265	559	2.26297	P02748	C9
ENSG00000163406	1649	729	2.262	Q16348	SLC15A2
ENSG00000107485	1002	443	2.26185	P23771	GATA3
ENSG00000155760	1298	574	2.26132	O75084	FZD7
ENSG00000170367	321	142	2.26056	P28325	CST5
ENSG00000086991	1306	578	2.25952	Q9NPH5	NOX4
ENSG00000101489	1098	486	2.25926	Q9BZC1	CELF4
ENSG00000172689	603	267	2.25843	Q96PG2	MS4A10
ENSG00000183034	1269	562	2.25801	Q7RTS6	OTOP2
ENSG00000144460	1474	653	2.25727	Q9P242	NYAP2
ENSG00000102837	1151	510	2.25686	Q6UX06	OLFM4
ENSG00000204941	756	335	2.25672	Q15238	PSG5
ENSG00000197496	1220	541	2.25508	O95528	SLC2A10
ENSG00000100216	320	142	2.25352	Q9NS69	TOMM22
ENSG00000164742	2520	1119	2.25201	Q08828	ADCY1
ENSG00000198689	1506	669	2.25112	Q92581	SLC9A6
ENSG00000146276	1078	479	2.25052	P24046	GABRR1
ENSG00000174482	1363	606	2.24917	Q7L985	LINGO2
ENSG00000112706	1792	797	2.24843	Q17R60	IMPG1
ENSG00000137745	1059	471	2.24841	P45452	MMP13
ENSG00000151005	1407	626	2.2476	Q9H0I9	TKTL2
ENSG00000198183	575	256	2.24609	Q9NP55	BPIFA1
ENSG00000141977	420	187	2.24599	Q96Q77	CIB3
ENSG00000144452	5825	2595	2.2447	Q86UK0	ABCA12
ENSG00000164532	1003	447	2.24385	Q9UMR3	TBX20
ENSG00000186912	819	365	2.24384	P51582	P2RY4
ENSG00000179029	314	140	2.24286	Q6UX40	TMEM107
ENSG00000163823	796	355	2.24225	P32246	CCR1
ENSG00000071991	1731	772	2.24223	Q9H159	CDH19
ENSG00000101746	1429	638	2.23981	O94818	NOL4
ENSG00000131055	383	171	2.23977	Q96KJ9	COX4I2
ENSG00000081818	1780	795	2.23899	Q9Y5E5	PCDHB4
ENSG00000155849	1627	727	2.23796	Q92556	ELMO1
ENSG00000145536	2736	1224	2.23529	Q8TE57	ADAMTS16
ENSG00000166840	675	302	2.2351	Q969I3	GLYATL1
ENSG00000053438	181	81	2.23457	Q16517	NNAT
ENSG00000152936	867	388	2.23454	Q8N9Z9	IFLTD1
ENSG00000171711	143	64	2.23438	O15263	DEFB4A
ENSG00000136834	719	322	2.23292	Q8NGS3	OR1J1
ENSG00000181195	596	267	2.23221	P01210	PENK
ENSG00000124140	2542	1139	2.23178	Q9H2X9	SLC12A5
ENSG00000163554	5398	2419	2.2315	P02549	SPTA1
ENSG00000102174	1671	749	2.23097	P78562	PHEX
ENSG00000182372	638	286	2.23077	Q9UBY8	CLN8
ENSG00000197903	281	126	2.23016	O60814	HIST1H2BK
ENSG00000184647	785	352	2.23011	Q6UWB4	PRSS55
ENSG00000206052	738	331	2.22961	Q6PKX4	DOK6
ENSG00000106302	1072	481	2.22869	Q2M3T9	HYAL4
ENSG00000144468	702	315	2.22857	Q8TEB9	RHBDD1
ENSG00000203747	566	254	2.22835	P08637	FCGR3A
ENSG00000180953	176	79	2.22785	Q9HBF5	ST20
ENSG00000141338	3522	1581	2.2277	O94911	ABCA8
ENSG00000165091	1693	760	2.22763	Q8TDI8	TMC1
ENSG00000135903	1067	479	2.22756	P23760	PAX3
ENSG00000143297	2176	977	2.22723	Q96RD9	FCRL5
ENSG00000147262	746	335	2.22687	Q8TDV5	GPR119
ENSG00000145491	512	230	2.22609	Q96C74	ROPN1L
ENSG00000186462	1024	460	2.22609	Q9ULW6	NAP1L2
ENSG00000152611	463	208	2.22596	Q8WWF8	CAPSL
ENSG00000163982	1362	612	2.22549	Q7RTM1	OTOP1
ENSG00000105205	316	142	2.22535	Q05315	CLC
ENSG00000171587	4474	2012	2.22366	O60469	DSCAM
ENSG00000114698	731	329	2.22188	Q9NRQ2	PLSCR4
ENSG00000205329	691	311	2.22186	Q9NZP0	OR6C3
ENSG00000091181	933	420	2.22143	Q01344	IL5RA
ENSG00000125869	622	280	2.22143	Q9UJQ1	LAMP5
ENSG00000163012	1406	633	2.22117	Q8NEG5	ZSWIM2
ENSG00000118507	231	104	2.22115	O43687	AKAP7
ENSG00000186440	704	317	2.22082	Q8NGX9	OR6P1
ENSG00000198300	3521	1588	2.21725	Q9GZU2	PEG3
ENSG00000166292	297	134	2.21642	Q9NV29	TMEM100
ENSG00000111713	1558	703	2.21622	P54840	GYS2
ENSG00000077585	884	399	2.21554	O60478	GPR137B
ENSG00000121067	828	374	2.2139	O43791	SPOP
ENSG00000169032	870	393	2.21374	Q02750	MAP2K1
ENSG00000212938	228	103	2.21359	Q3LI67	KRTAP6-3
ENSG00000159197	272	123	2.21138	Q9Y6J6	KCNE2
ENSG00000197479	1762	797	2.21079	Q9Y5F2	PCDHB11
ENSG00000125363	422	191	2.20942	Q99217	AMELX
ENSG00000162763	691	313	2.20767	Q8N7C0	LRRC52
ENSG00000138792	2112	957	2.2069	Q07075	ENPEP
ENSG00000070669	1238	561	2.20677	P08243	ASNS
ENSG00000164458	959	435	2.2046	O15178	T
ENSG00000179104	1843	836	2.20455	Q8N394	TMTC2
ENSG00000112936	1857	843	2.20285	P10643	C7
ENSG00000149305	971	441	2.20181	O95264	HTR3B
ENSG00000170647	284	129	2.20155	Q9H2Q1	TMEM133
ENSG00000115590	876	398	2.20101	P27930	IL1R2
ENSG00000106018	964	438	2.20091	P41587	VIPR2
ENSG00000144837	1003	456	2.19956	Q53H76	PLA1A
ENSG00000004846	2763	1257	2.19809	Q2M3G0	ABCB5
ENSG00000177614	1000	455	2.1978	Q8N414	PGBD5
ENSG00000196482	1006	458	2.19651	P62508	ESRRG
ENSG00000198203	650	296	2.19595	O00338	SULT1C2
ENSG00000146648	2657	1210	2.19587	P00533	EGFR
ENSG00000197408	1078	491	2.19552	P20813	CYP2B6
ENSG00000155886	1451	661	2.19516	Q9UI40	SLC24A2
ENSG00000172469	1014	462	2.19481	Q5SRI9	MANEA
ENSG00000184530	724	330	2.19394	Q6P5S2	C6orf58
ENSG00000211460	500	228	2.19298	Q15631	TSN
ENSG00000080493	2365	1079	2.19184	Q9Y6R1	SLC4A4
ENSG00000258873	447	204	2.19118	A6NLW8	DUXA
ENSG00000017427	427	195	2.18974	P05019	IGF1
ENSG00000075884	1040	475	2.18947	Q53QZ3	ARHGAP15
ENSG00000132975	731	334	2.18862	P47775	GPR12
ENSG00000146151	809	370	2.18649	Q8TB92	HMGCLL1
ENSG00000160202	378	173	2.18497	P02489	CRYAA
ENSG00000156097	985	451	2.18404	Q9BZJ8	GPR61
ENSG00000186510	1500	687	2.18341	P51800	CLCNKA
ENSG00000179934	775	355	2.1831	P51685	CCR8
ENSG00000038295	2211	1013	2.18263	O43897	TLL1
ENSG00000104313	1292	592	2.18243	Q99502	EYA1
ENSG00000240038	1115	511	2.182	P19961	AMY2B
ENSG00000197993	1597	732	2.18169	P23276	KEL
ENSG00000089101	2697	1237	2.18027	Q8NHU2	C20orf26
ENSG00000095777	3523	1616	2.18007	Q8NEV4	MYO3A
ENSG00000162814	787	361	2.18006	Q96L03	SPATA17
ENSG00000183098	1209	555	2.17838	Q9Y625	GPC6
ENSG00000176641	442	203	2.17734	Q8N8N0	RNF152
ENSG00000212127	690	317	2.17666	Q9NYV8	TAS2R14
ENSG00000113361	1719	790	2.17595	P55285	CDH6
ENSG00000112337	955	439	2.1754	O00624	SLC17A2
ENSG00000152078	572	263	2.1749	Q96MV1	TMEM56
ENSG00000167850	487	224	2.17411	Q08708	CD300C
ENSG00000183873	4383	2016	2.17411	Q14524	SCN5A
ENSG00000198643	487	224	2.17411	Q96BQ1	FAM3D
ENSG00000111241	452	208	2.17308	P10767	FGF6
ENSG00000182348	2931	1349	2.17272	A4D1E1	ZNF804B
ENSG00000205413	3452	1589	2.17244	Q5K651	SAMD9
ENSG00000101542	1740	801	2.17228	Q9HBT6	CDH20
ENSG00000101974	2459	1132	2.17226	Q8NB49	ATP11C
ENSG00000120162	469	216	2.1713	Q86TA1	MOB3B
ENSG00000138613	558	257	2.17121	Q8WW43	APH1B
ENSG00000152705	864	398	2.17085	Q86XQ3	CATSPER3
ENSG00000163599	484	223	2.1704	P16410	CTLA4
ENSG00000128617	755	348	2.16954	P03999	OPN1SW
ENSG00000112303	1128	520	2.16923	O95498	VNN2
ENSG00000137090	809	373	2.1689	Q9Y5R6	DMRT1
ENSG00000135222	490	226	2.16814	P05814	CSN2
ENSG00000181104	921	425	2.16706	P25116	F2R
ENSG00000003137	1109	512	2.16602	Q9NR63	CYP26B1
ENSG00000184845	966	446	2.16592	P21728	DRD1
ENSG00000153233	1423	657	2.16591	Q15256	PTPRR
ENSG00000172680	749	346	2.16474	P00540	MOS
ENSG00000143632	816	377	2.16446	P68133	ACTA1
ENSG00000060642	1067	493	2.1643	Q9NUD9	PIGV
ENSG00000136750	1266	585	2.1641	Q05329	GAD2
ENSG00000163751	902	417	2.16307	P15088	CPA3
ENSG00000149488	1959	906	2.16225	Q8TDI7	TMC2
ENSG00000112539	1014	469	2.16205	Q5T5N4	C6orf118
ENSG00000164112	281	130	2.16154	Q4W5P6	TMEM155
ENSG00000172292	830	384	2.16146	Q6ZMG9	CERS6
ENSG00000153002	901	417	2.16067	P15086	CPB1
ENSG00000166928	1467	679	2.16053	Q96JA4	MS4A14
ENSG00000165621	728	337	2.16024	Q96P68	OXGR1
ENSG00000018236	2199	1018	2.16012	Q12860	CNTN1
ENSG00000148935	676	313	2.15974	O43903	GAS2
ENSG00000147160	719	333	2.15916	Q6E213	AWAT2
ENSG00000133083	1596	740	2.15676	O15075	DCLK1
ENSG00000151379	416	193	2.15544	A6NI15	MSGN1
ENSG00000130037	1321	613	2.15498	P22460	KCNA5
ENSG00000173406	1267	588	2.15476	O75553	DAB1
ENSG00000178342	1004	466	2.15451	Q9UJ96	KCNG2
ENSG00000157764	1649	766	2.15274	P15056	BRAF
ENSG00000183729	706	328	2.15244	P48145	NPBWR1
ENSG00000091844	452	210	2.15238	Q9UGC6	RGS17
ENSG00000143801	964	448	2.15179	P49810	PSEN2
ENSG00000189299	669	311	2.15113	Q6PJQ5	FOXR2
ENSG00000176273	784	365	2.14795	Q2M3R5	SLC35G1
ENSG00000102683	625	291	2.14777	Q13326	SGCG
ENSG00000215547	189	88	2.14773	Q30KQ5	DEFB115
ENSG00000156564	1694	789	2.14702	Q9ULH4	LRFN2
ENSG00000138271	768	358	2.14525	Q9BY21	GPR87
ENSG00000148219	2872	1339	2.14488	O75129	ASTN2
ENSG00000121297	2318	1081	2.14431	Q63HK5	TSHZ3
ENSG00000182308	849	396	2.14394	Q3SXM0	DCAF4L1
ENSG00000177938	641	299	2.14381	Q96KX2	CAPZA3
ENSG00000145107	448	209	2.14354	Q96DZ7	TM4SF19
ENSG00000186377	1091	509	2.14342	Q8N118	CYP4X1
ENSG00000120242	405	189	2.14286	P32881	IFNA8
ENSG00000119121	4331	2022	2.14194	Q9BX84	TRPM6
ENSG00000158315	649	303	2.14191	Q9NX52	RHBDL2
ENSG00000106483	741	346	2.14162	Q6FHJ7	SFRP4
ENSG00000204019	242	113	2.14159	Q5H943	CT83
ENSG00000137634	1165	544	2.14154	Q6UWF7	NXPE4
ENSG00000079102	1293	604	2.14073	Q06455	RUNX1T1
ENSG00000109163	702	328	2.14024	P30968	GNRHR
ENSG00000168148	291	136	2.13971	Q16695	HIST3H3
ENSG00000170522	567	265	2.13962	Q9H5J4	ELOVL6
ENSG00000166949	909	425	2.13882	P84022	SMAD3
ENSG00000164093	678	317	2.1388	Q99697	PITX2
ENSG00000182621	2600	1216	2.13816	Q9NQ66	PLCB1
ENSG00000147027	387	181	2.13812	Q9BQJ4	TMEM47
ENSG00000168843	1810	847	2.13695	Q8N475	FSTL5
ENSG00000140798	2903	1359	2.13613	Q96J65	ABCC12
ENSG00000206190	3202	1499	2.13609	O60312	ATP10A
ENSG00000107020	314	147	2.13605	Q9HBL7	PLGRKT
ENSG00000176746	869	407	2.13514	Q8N7X4	MAGEB6
ENSG00000170091	365	171	2.1345	Q9Y328	NSG2
ENSG00000081853	1988	932	2.13305	Q9Y5H1	PCDHGA2
ENSG00000128039	678	318	2.13208	Q9H8P0	SRD5A3
ENSG00000189184	2419	1135	2.13128	Q9HCL0	PCDH18
ENSG00000030304	1852	869	2.13119	O15146	MUSK
ENSG00000105697	179	84	2.13095	P81172	HAMP
ENSG00000040487	620	291	2.13058	Q6ZP29	PQLC2
ENSG00000121207	490	230	2.13043	O95237	LRAT
ENSG00000188386	362	170	2.12941	Q96LZ3	PPP3R2
ENSG00000093072	1088	511	2.12916	Q9NZK5	CECR1
ENSG00000168412	745	350	2.12857	P48039	MTNR1A
ENSG00000185920	3080	1447	2.12854	Q13635	PTCH1
ENSG00000170540	432	203	2.12808	Q15041	ARL6IP1
ENSG00000152207	736	346	2.12717	Q9NS75	CYSLTR2
ENSG00000167634	2084	980	2.12653	Q8WX94	NLRP7
ENSG00000019991	1548	728	2.12637	P14210	HGF
ENSG00000042813	746	351	2.12536	Q9BS86	ZPBP
ENSG00000125735	510	240	2.125	O43557	TNFSF14
ENSG00000221932	187	88	2.125	Q6WQI6	HEPN1
ENSG00000143196	427	201	2.12438	Q07507	DPT
ENSG00000186136	667	314	2.1242	Q7RTR8	TAS2R42
ENSG00000146469	361	170	2.12353	P01282	VIP
ENSG00000152910	2777	1308	2.12309	Q9C0A0	CNTNAP4
ENSG00000178562	467	220	2.12273	P10747	CD28
ENSG00000124827	1074	506	2.12253	O75603	GCM2
ENSG00000215009	1231	580	2.12241	P0C7M7	ACSM4
ENSG00000187616	469	221	2.12217	A6NI61	TMEM8C
ENSG00000133317	713	336	2.12202	Q96DT0	LGALS12
ENSG00000161395	679	320	2.12188	Q96FM1	PGAP3
ENSG00000166828	1376	649	2.12018	P51170	SCNN1G
ENSG00000076258	1183	558	2.12007	P31512	FMO4
ENSG00000181704	500	236	2.11864	Q96EC8	YIPF6
ENSG00000139974	966	456	2.11842	Q8IZM9	SLC38A6
ENSG00000172733	735	347	2.11816	Q9UJV8	PURG
ENSG00000176406	2988	1411	2.11765	Q9UQ26	RIMS2
ENSG00000162738	1103	521	2.11708	Q9ULK5	VANGL2
ENSG00000150637	711	336	2.11607	Q15762	CD226
ENSG00000116329	787	372	2.11559	P41143	OPRD1
ENSG00000184194	789	373	2.11528	Q9NS66	GPR173
ENSG00000113263	1310	620	2.1129	Q08881	ITK
ENSG00000106648	936	443	2.11287	Q7Z4T8	GALNTL5
ENSG00000166006	1348	638	2.11285	Q96PR1	KCNC2
ENSG00000172318	688	326	2.11043	Q9Y5Z6	B3GALT1
ENSG00000153820	3585	1700	2.10882	Q2M3C7	SPHKAP
ENSG00000008196	970	460	2.1087	Q92481	TFAP2B
ENSG00000151388	3361	1594	2.10853	P58397	ADAMTS12
ENSG00000164270	818	388	2.10825	Q13639	HTR4
ENSG00000145545	546	259	2.10811	P18405	SRD5A1
ENSG00000186407	432	205	2.10732	Q496F6	CD300E
ENSG00000204007	649	308	2.10714	Q7Z4J2	GLT6D1
ENSG00000143028	573	272	2.10662	Q5VXT5	SYPL2
ENSG00000036565	1105	525	2.10476	P54219	SLC18A1
ENSG00000167104	953	453	2.10375	Q8NFQ5	BPIFB6
ENSG00000091106	2153	1024	2.10254	Q9NPP4	NLRC4
ENSG00000151025	2553	1215	2.10123	Q5T848	GPR158
ENSG00000187527	2559	1218	2.10099	Q4VNC0	ATP13A5
ENSG00000112902	2256	1074	2.10056	Q13591	SEMA5A
ENSG00000187048	1090	519	2.10019	Q02928	CYP4A11
ENSG00000197223	296	141	2.09929	Q13901	C1D
ENSG00000147434	1037	494	2.09919	Q15825	CHRNA6
ENSG00000198918	107	51	2.09804	P62891	RPL39
ENSG00000132185	753	359	2.09749	Q7L513	FCRLA
ENSG00000172901	2076	990	2.09697	Q6Q4G3	AQPEP
ENSG00000152932	476	227	2.09692	Q96E17	RAB3C
ENSG00000128513	1329	634	2.09621	Q9NUX5	POT1
ENSG00000139636	1025	489	2.09611	Q6UX01	LMBR1L
ENSG00000159398	1205	575	2.09565	Q6NT32	CES5A
ENSG00000159527	713	341	2.09091	Q96LB9	PGLYRP3
ENSG00000167851	625	299	2.0903	Q9UGN4	CD300A
ENSG00000116748	1630	780	2.08974	P23109	AMPD1
ENSG00000139173	1074	514	2.08949	Q9H0C3	TMEM117
ENSG00000115263	376	180	2.08889	P01275	GCG
ENSG00000185737	1504	720	2.08889	P56975	NRG3
ENSG00000197405	731	350	2.08857	P21730	C5AR1
ENSG00000104324	985	472	2.08686	Q9Y646	CPQ
ENSG00000125510	772	370	2.08649	P41146	OPRL1
ENSG00000149483	338	162	2.08642	Q9NPI0	TMEM138
ENSG00000182187	365	175	2.08571	P07316	CRYGB
ENSG00000143603	1534	736	2.08424	Q9UGI6	KCNN3
ENSG00000198610	673	323	2.08359	P17516	AKR1C4
ENSG00000165061	477	229	2.08297	Q9H898	ZMAT4
ENSG00000122787	679	326	2.08282	P51857	AKR1D1
ENSG00000146166	1060	509	2.08251	Q5TDP6	LGSN
ENSG00000121644	404	194	2.08247	Q9BSY9	DESI2
ENSG00000113946	635	305	2.08197	Q9Y5I7	CLDN16
ENSG00000113249	747	359	2.08078	Q96D42	HAVCR1
ENSG00000108242	1019	490	2.07959	P33260	CYP2C18
ENSG00000189056	7193	3460	2.0789	P78509	RELN
ENSG00000150630	871	419	2.07876	P49767	VEGFC
ENSG00000112299	1066	513	2.07797	O95497	VNN1
ENSG00000101463	536	258	2.07752	Q9H7V2	SYNDIG1
ENSG00000171903	1088	524	2.07634	Q9HBI6	CYP4F11
ENSG00000187210	888	428	2.07477	Q02742	GCNT1
ENSG00000142405	2201	1061	2.07446	P59046	NLRP12
ENSG00000174944	701	338	2.07396	Q15391	P2RY14
ENSG00000136487	450	217	2.07373	P01242	GH2
ENSG00000084674	9460	4563	2.0732	P04114	APOB
ENSG00000111404	425	205	2.07317	Q9H628	RERGL
ENSG00000165996	597	288	2.07292	B0YJ81	PTPLA
ENSG00000167346	541	261	2.0728	Q9NRE1	MMP26
ENSG00000218336	5594	2699	2.07262	Q9P273	TENM3
ENSG00000133116	2097	1012	2.07213	Q9UEF7	KL
ENSG00000140093	920	444	2.07207	Q9UK55	SERPINA10
ENSG00000157551	777	375	2.072	Q99712	KCNJ15
ENSG00000170950	864	417	2.07194	P07205	PGK2
ENSG00000172548	964	466	2.06867	Q0D2K0	NIPAL4
ENSG00000008283	519	251	2.06773	P49447	CYB561
ENSG00000121964	947	458	2.06769	Q4AE62	GTDC1
ENSG00000180318	674	326	2.06748	Q15699	ALX1
ENSG00000132874	1902	920	2.06739	Q15849	SLC14A2
ENSG00000182083	645	312	2.06731	Q6IFH4	OR6B2
ENSG00000151117	496	240	2.06667	Q8N2M4	TMEM86A
ENSG00000177409	3273	1584	2.06629	Q8IVG5	SAMD9L
ENSG00000160593	814	394	2.06599	Q86YT9	AMICA1
ENSG00000197123	849	411	2.06569	Q8IYX0	ZNF679
ENSG00000186160	1043	505	2.06535	Q86W10	CYP4Z1
ENSG00000144229	3321	1608	2.0653	Q9C0I4	THSD7B
ENSG00000144191	1433	694	2.06484	Q16281	CNGA3
ENSG00000159167	510	247	2.06478	P52823	STC1
ENSG00000188909	481	233	2.06438	Q3C1V8	BSX
ENSG00000072858	1707	827	2.06409	Q9NXL6	SIDT1
ENSG00000094880	1232	597	2.06365	Q9UJX2	CDC23
ENSG00000126262	681	330	2.06364	O15552	FFAR2
ENSG00000126860	487	236	2.06356	P22794	EVI2A
ENSG00000150672	1795	870	2.06322	Q15700	DLG2
ENSG00000073464	1568	760	2.06316	P51793	CLCN4
ENSG00000137766	4567	2214	2.06278	Q8NB66	UNC13C
ENSG00000197241	1056	512	2.0625	Q6PXP3	SLC2A7
ENSG00000077943	2192	1063	2.06209	P53708	ITGA8
ENSG00000109193	606	294	2.06122	P49888	SULT1E1
ENSG00000171954	1094	531	2.06026	Q6NT55	CYP4F22
ENSG00000103534	2072	1006	2.05964	Q6UXY8	TMC5
ENSG00000134201	449	218	2.05963	P46439	GSTM5
ENSG00000140090	1281	622	2.05949	Q8NFF2	SLC24A4
ENSG00000179913	766	372	2.05914	Q9Y2A9	B3GNT3
ENSG00000164749	840	408	2.05882	Q14541	HNF4G
ENSG00000179295	1229	597	2.05863	Q06124	PTPN11
ENSG00000026559	1056	513	2.05848	Q9UIX4	KCNG1
ENSG00000181458	566	275	2.05818	Q9NWC5	TMEM45A
ENSG00000183908	640	311	2.05788	Q6ZSA7	LRRC55
ENSG00000066468	1689	821	2.05725	P21802	FGFR2
ENSG00000171864	362	176	2.05682	Q9UKY0	PRND
ENSG00000137571	1744	848	2.0566	Q9H2Y9	SLCO5A1
ENSG00000153993	1596	777	2.05405	O95025	SEMA3D
ENSG00000203859	764	372	2.05376	P26439	HSD3B2
ENSG00000135750	690	336	2.05357	O00180	KCNK1
ENSG00000156284	462	225	2.05333	P56748	CLDN8
ENSG00000184984	1092	532	2.05263	P08912	CHRM5
ENSG00000124260	757	369	2.05149	P43363	MAGEA10
ENSG00000160321	2625	1280	2.05078	O43345	ZNF208
ENSG00000224586	453	221	2.04977	O75715	GPX5
ENSG00000143171	949	463	2.04968	P48443	RXRG
ENSG00000144771	707	345	2.04928	Q9HBL6	LRTM1
ENSG00000172179	465	227	2.04846	P01236	PRL
ENSG00000197705	1286	628	2.04777	Q9P2G3	KLHL14
ENSG00000149926	561	274	2.04745	Q71RH2	FAM57B
ENSG00000181541	735	359	2.04735	Q9Y586	MAB21L2
ENSG00000187980	305	149	2.04698	Q5R387	PLA2G2C
ENSG00000164483	1064	520	2.04615	Q8N6K7	SAMD3
ENSG00000167619	1008	493	2.04462	Q8NBT3	TMEM145
ENSG00000012504	993	486	2.04321	Q96RI1	NR1H4
ENSG00000135346	237	116	2.0431	P01215	CGA
ENSG00000105737	2002	980	2.04286	Q16478	GRIK5
ENSG00000183960	2261	1107	2.04246	Q96L42	KCNH8
ENSG00000144120	635	311	2.0418	Q53S58	TMEM177
ENSG00000128656	937	459	2.04139	P15882	CHN1
ENSG00000196549	1531	750	2.04133	P08473	MME
ENSG00000112852	1627	798	2.03885	Q9Y5E7	PCDHB2
ENSG00000106006	475	233	2.03863	P31267	HOXA6
ENSG00000182022	1142	561	2.03565	Q7LFX5	CHST15
ENSG00000109625	1327	652	2.03528	Q66K79	CPZ
ENSG00000205327	635	312	2.03526	A6NDL8	OR6C68
ENSG00000066294	702	345	2.03478	Q9UIB8	CD84
ENSG00000168582	354	174	2.03448	P11844	CRYGA
ENSG00000101194	887	436	2.0344	Q9BYT1	SLC17A9
ENSG00000166535	2958	1454	2.03439	A8K2U0	A2ML1
ENSG00000149806	120	59	2.0339	P62861	FAU
ENSG00000169862	2490	1225	2.03265	Q9UQB3	CTNND2
ENSG00000132631	317	156	2.03205	Q9UJQ7	SCP2D1
ENSG00000138379	762	375	2.032	O14793	MSTN
ENSG00000204595	388	191	2.03141	A6NFQ7	DPRX
ENSG00000112175	922	454	2.03084	P22003	BMP5
ENSG00000188175	938	462	2.0303	A8MVW5	HEPACAM2
ENSG00000174948	1484	731	2.0301	Q86SP6	GPR149
ENSG00000172554	1094	539	2.02968	Q9NY99	SNTG2
ENSG00000048052	2052	1011	2.02967	Q9UKV0	HDAC9
ENSG00000088053	688	339	2.0295	Q9HCN6	GP6
ENSG00000184454	207	102	2.02941	Q5T1S8	NCMAP
ENSG00000145495	1846	910	2.02857	O60337	6-Mar
ENSG00000148215	649	320	2.02813	Q8NGR4	OR5C1
ENSG00000185052	1306	644	2.02795	Q9HC58	SLC24A3
ENSG00000134824	900	444	2.02703	O95864	FADS2
ENSG00000166391	677	334	2.02695	Q3SYC2	MOGAT2
ENSG00000163518	1043	515	2.02524	Q96PJ5	FCRL4
ENSG00000007908	1235	610	2.02459	P16581	SELE
ENSG00000184937	909	449	2.0245	P19544	WT1
ENSG00000137872	2171	1073	2.0233	Q8NFY4	SEMA6D
ENSG00000104413	1377	681	2.02203	Q6NXG1	ESRP1
ENSG00000204442	925	458	2.01965	B1AL88	FAM155A
ENSG00000144583	828	410	2.01951	Q9P2E8	4-Mar
ENSG00000108733	725	359	2.0195	O00623	PEX12
ENSG00000122728	3687	1826	2.01917	Q8IZX4	TAF1L
ENSG00000162511	529	262	2.01908	Q13571	LAPTM5
ENSG00000186684	751	372	2.01882	Q4G0S4	CYP27C1
ENSG00000162999	438	217	2.01843	Q8WTR2	DUSP19
ENSG00000198471	454	225	2.01778	Q5QGT7	RTP2
ENSG00000198223	807	400	2.0175	P15509	CSF2RA
ENSG00000095917	488	242	2.01653	Q9BZJ3	TPSD1
ENSG00000165323	9252	4589	2.01613	Q8TDW7	FAT3
ENSG00000157765	1391	690	2.01594	O95436	SLC34A2
ENSG00000143418	766	380	2.01579	Q96G23	CERS2
ENSG00000171860	971	482	2.01452	Q16581	C3AR1
ENSG00000176142	983	488	2.01434	Q9NV64	TMEM39A
ENSG00000132703	449	223	2.01345	P02743	APCS
ENSG00000197444	2032	1010	2.01188	Q9ULD0	OGDHL
ENSG00000115956	704	350	2.01143	P08567	PLEK
ENSG00000112214	571	284	2.01056	Q5TD97	FHL5
ENSG00000108370	1355	674	2.01039	O75916	RGS9
ENSG00000162975	993	494	2.01012	Q9H3M0	KCNF1
ENSG00000108688	199	99	2.0101	P80098	CCL7
ENSG00000143469	1115	555	2.00901	Q8NB59	SYT14
ENSG00000164729	679	338	2.00888	Q8N808	SLC35G3
ENSG00000120440	1189	592	2.00845	Q9BWV7	TTLL2
ENSG00000010932	1068	532	2.00752	Q01740	FMO1
ENSG00000122584	544	271	2.00738	P58417	NXPH1
ENSG00000168959	2431	1212	2.00578	P41594	GRM5
ENSG00000163254	349	174	2.00575	P07315	CRYGC
ENSG00000021826	3008	1500	2.00533	P31327	CPS1
ENSG00000215568	1151	574	2.00523	Q2WGN9	GAB4
ENSG00000101290	892	445	2.00449	O95674	CDS2
ENSG00000164638	1062	530	2.00377	Q7RTT9	SLC29A4
ENSG00000136960	1729	863	2.00348	Q13822	ENPP2
ENSG00000121594	577	288	2.00347	P33681	CD80
ENSG00000088386	1418	708	2.00282	P46059	SLC15A1
ENSG00000081248	3751	1873	2.00267	Q13698	CACNA1S
ENSG00000183150	831	415	2.00241	Q15760	GPR19
ENSG00000169282	839	419	2.00239	Q14722	KCNAB1
ENSG00000111181	1229	614	2.00163	P48065	SLC6A12
ENSG00000005102	508	254	2	P50221	MEOX1
ENSG00000105383	728	364	2	P20138	CD33
ENSG00000151715	550	275	2	Q96B21	TMEM45B
ENSG00000159763	292	146	2	P12273	PIP
ENSG00000167080	1132	566	2	Q8NHY0	B4GALNT2
ENSG00000168081	352	176	2	Q13519	PNOC
ENSG00000184076	126	63	2	Q9UDW1	UQCR10
ENSG00000196890	252	126	2	Q8N257	HIST3H2BB
ENSG00000226979	410	205	2	P01374	LTA
ENSG00000132554	2527	1264	1.99921	Q8NE09	RGS22
ENSG00000179914	625	313	1.99681	Q8WWA0	ITLN1
ENSG00000079689	551	276	1.99638	O76038	SCGN
ENSG00000080166	1036	519	1.99615	P40126	DCT
ENSG00000154188	994	498	1.99598	Q15389	ANGPT1
ENSG00000017483	942	472	1.99576	Q8WUX1	SLC38A5
ENSG00000137573	1738	871	1.99541	Q8IWU6	SULF1
ENSG00000198570	389	195	1.99487	Q7Z3Z2	RD3
ENSG00000158258	1905	955	1.99476	Q9H4D0	CLSTN2
ENSG00000168269	754	378	1.99471	Q12951	FOXI1
ENSG00000039537	1863	934	1.99465	P13671	C6
ENSG00000101204	1250	627	1.99362	P43681	CHRNA4
ENSG00000120332	2589	1299	1.99307	Q9UQP3	TNN
ENSG00000165646	1024	514	1.99222	Q05940	SLC18A2
ENSG00000148584	1183	594	1.99158	Q9NQ94	A1CF
ENSG00000101890	2206	1108	1.99097	P51841	GUCY2F
ENSG00000178904	1424	716	1.98883	Q6ZPD9	DPY19L3
ENSG00000214285	177	89	1.98876	P0C0P6	NPS
ENSG00000176697	491	247	1.98785	P23560	BDNF
ENSG00000114771	793	399	1.98747	P22760	AADAC
ENSG00000165076	467	235	1.98723	A4D1T9	PRSS37
ENSG00000151702	898	452	1.98673	Q01543	FLI1
ENSG00000112530	588	296	1.98649	Q96M98	PACRG
ENSG00000186469	141	71	1.98592	P59768	GNG2
ENSG00000049656	1068	538	1.98513	Q96KA5	CLPTM1L
ENSG00000101977	1836	925	1.98486	P10911	MCF2
ENSG00000205359	1427	719	1.9847	Q86UG4	SLCO6A1
ENSG00000110076	1321	666	1.98348	P58401	NRXN2
ENSG00000139330	698	352	1.98295	O60938	KERA
ENSG00000075213	1528	771	1.98184	Q14563	SEMA3A
ENSG00000182197	1478	746	1.98123	Q16394	EXT1
ENSG00000181143	28741	14507	1.98118	Q8WXI7	MUC16
ENSG00000101188	828	418	1.98086	P30989	NTSR1
ENSG00000137675	1016	513	1.98051	Q9H306	MMP27
ENSG00000140873	2417	1221	1.97952	Q8TE60	ADAMTS18
ENSG00000171659	754	381	1.979	Q9UPC5	GPR34
ENSG00000002746	3176	1606	1.97758	Q76N89	HECW1
ENSG00000184009	741	375	1.976	P63261	ACTG1
ENSG00000183760	865	438	1.97489	Q6ZNF0	PAPL
ENSG00000102128	549	278	1.97482	P0C0E4	RAB40AL
ENSG00000168828	616	312	1.97436	Q8NGT2	OR13J1
ENSG00000204965	1848	936	1.97436	Q9Y5H7	PCDHA5
ENSG00000164647	669	339	1.97345	Q9UHE8	STEAP1
ENSG00000079393	371	188	1.9734	Q6B8I1	DUSP13
ENSG00000164850	740	375	1.97333	Q99527	GPER1
ENSG00000119147	292	148	1.97297	Q9H1Z8	C2orf40
ENSG00000162739	655	332	1.97289	Q96DU3	SLAMF6
ENSG00000122375	943	478	1.9728	Q9UHM6	OPN4
ENSG00000143753	637	323	1.97214	O15121	DEGS1
ENSG00000170373	278	141	1.97163	P01037	CST1
ENSG00000115896	2158	1095	1.97078	Q15111	PLCL1
ENSG00000170099	798	405	1.97037	P08185	SERPINA6
ENSG00000071203	526	267	1.97004	Q9NXJ0	MS4A12
ENSG00000169508	711	361	1.96953	P32249	GPR183
ENSG00000261857	258	131	1.96947	Q16674	MIA
ENSG00000179172	577	293	1.96928	O60812	HNRNPCL1
ENSG00000125414	3821	1941	1.96857	Q9UKX2	MYH2
ENSG00000084073	935	475	1.96842	O75844	ZMPSTE24
ENSG00000112619	681	346	1.96821	P23942	PRPH2
ENSG00000124333	433	220	1.96818	P51809	VAMP7
ENSG00000135355	1068	543	1.96685	Q969M2	GJA10
ENSG00000121270	2718	1382	1.96671	Q96J66	ABCC11
ENSG00000172399	519	264	1.96591	Q9NPC6	MYOZ2
ENSG00000251258	517	263	1.96578	Q6ZWI9	RFPL4B
ENSG00000177990	1490	758	1.9657	Q6NUT2	DPY19L2
ENSG00000077616	1454	740	1.96486	Q9Y3Q0	NAALAD2
ENSG00000174898	1567	798	1.96366	Q86XM0	CATSPERD
ENSG00000173208	1453	740	1.96351	Q9UBJ2	ABCD2
ENSG00000163449	583	297	1.96296	Q96HH4	TMEM169
ENSG00000177025	422	215	1.96279	Q8NEA5	C19orf18
ENSG00000128739	471	240	1.9625	P63162	SNRPN
ENSG00000117069	659	336	1.96131	Q9BVH7	ST6GALNAC5
ENSG00000151067	4356	2221	1.96128	Q13936	CACNA1C
ENSG00000173679	706	360	1.96111	Q8NH94	OR1L1
ENSG00000104755	1441	735	1.96054	Q99965	ADAM2
ENSG00000144681	788	402	1.9602	Q99469	STAC
ENSG00000144481	2164	1104	1.96014	Q7Z2W7	TRPM8
ENSG00000101076	929	474	1.95992	P41235	HNF4A
ENSG00000179869	9912	5058	1.95967	Q86UQ4	ABCA13
ENSG00000029363	1802	920	1.9587	Q9NYF8	BCLAF1
ENSG00000115602	1089	556	1.95863	Q01638	IL1RL1
ENSG00000138435	944	482	1.95851	P02708	CHRNA1
ENSG00000186115	1018	520	1.95769	P78329	CYP4F2
ENSG00000179546	738	377	1.95756	P28221	HTR1D
ENSG00000072062	687	351	1.95726	P17612	PRKACA
ENSG00000181786	814	416	1.95673	Q8TC94	ACTL9
ENSG00000123560	542	277	1.95668	P60201	PLP1
ENSG00000110900	495	253	1.95652	A1L157	TSPAN11
ENSG00000171234	1035	529	1.95652	P16662	UGT2B7
ENSG00000154415	2195	1122	1.95633	Q16821	PPP1R3A
ENSG00000121351	174	89	1.95506	P10997	IAPP
ENSG00000178623	604	309	1.95469	Q9HC97	GPR35
ENSG00000100739	690	353	1.95467	P46663	BDKRB1
ENSG00000188828	815	417	1.95444	Q5JXX5	GLRA4
ENSG00000154723	211	108	1.9537	P18859	ATP5J
ENSG00000144230	717	367	1.95368	Q13304	GPR17
ENSG00000111817	1871	958	1.95303	Q9UL01	DSE
ENSG00000185130	246	126	1.95238	Q99880	HIST1H2BL
ENSG00000242550	775	397	1.95214	P48595	SERPINB10
ENSG00000137563	620	318	1.94969	Q92820	GGH
ENSG00000115598	1121	575	1.94957	Q9HB29	IL1RL2
ENSG00000133958	5137	2635	1.94953	Q9P2D8	UNC79
ENSG00000170915	690	354	1.94915	Q8TEZ7	PAQR8
ENSG00000106330	458	235	1.94894	O75425	MOSPD3
ENSG00000198848	1105	567	1.94885	P23141	CES1
ENSG00000050628	760	390	1.94872	P43115	PTGER3
ENSG00000117154	910	467	1.94861	Q96ID5	IGSF21
ENSG00000157168	1247	640	1.94844	Q02297	NRG1
ENSG00000099797	600	308	1.94805	Q9NZ01	TECR
ENSG00000172031	705	362	1.94751	Q8IUS5	EPHX4
ENSG00000166670	927	476	1.94748	P09238	MMP10
ENSG00000221882	625	321	1.94704	P47893	OR3A2
ENSG00000115593	954	490	1.94694	Q8NB12	SMYD1
ENSG00000102195	1201	617	1.94652	Q13585	GPR50
ENSG00000147381	617	317	1.94637	P43358	MAGEA4
ENSG00000118997	7832	4024	1.94632	Q8WXX0	DNAH7
ENSG00000181061	181	93	1.94624	Q9Y241	HIGD1A
ENSG00000171124	702	361	1.9446	P21217	FUT3
ENSG00000174599	717	369	1.94309	Q8N609	TRAM1L1
ENSG00000145936	371	191	1.94241	Q16558	KCNMB1
ENSG00000140557	728	375	1.94133	Q92186	ST8SIA2
ENSG00000139112	227	117	1.94017	Q9H0R8	GABARAPL1
ENSG00000198574	256	132	1.93939	O14796	SH2D1B
ENSG00000196263	1214	626	1.9393	Q9BX82	ZNF471
ENSG00000005471	2493	1286	1.93857	P21439	ABCB4
ENSG00000183049	746	385	1.93766	Q8IU85	CAMK1D
ENSG00000171459	672	347	1.9366	Q8NGR2	OR1L6
ENSG00000197614	335	173	1.93642	Q13361	MFAP5
ENSG00000143622	424	219	1.93607	Q92963	RIT1
ENSG00000166856	782	404	1.93564	O15218	GPR182
ENSG00000136695	300	155	1.93548	Q9UBH0	IL36RN
ENSG00000052802	567	293	1.93515	Q15800	MSMO1
ENSG00000010671	1275	659	1.93475	Q06187	BTK
ENSG00000095209	563	291	1.93471	Q9NVV0	TMEM38B
ENSG00000138109	948	490	1.93469	P11712	CYP2C9
ENSG00000168310	675	349	1.9341	P14316	IRF2
ENSG00000173638	1143	591	1.93401	P41440	SLC19A1
ENSG00000180090	609	315	1.93333	P47881	OR3A1
ENSG00000196616	725	375	1.93333	P00325	ADH1B
ENSG00000205038	8200	4243	1.93259	Q86WI1	PKHD1L1
ENSG00000164181	543	281	1.93238	A1L3X0	ELOVL7
ENSG00000124721	8674	4490	1.93185	Q96JB1	DNAH8
ENSG00000095596	960	497	1.93159	O43174	CYP26A1
ENSG00000102466	477	247	1.93117	Q92915	FGF14
ENSG00000125820	527	273	1.9304	O95096	NKX2-2
ENSG00000120054	884	458	1.93013	P15169	CPN1
ENSG00000163071	1038	538	1.92937	Q8TC71	SPATA18
ENSG00000171557	874	453	1.92936	P02679	FGG
ENSG00000164898	218	113	1.9292	Q96HJ9	C7orf55
ENSG00000134910	1360	705	1.92908	P46977	STT3A
ENSG00000196136	816	423	1.92908	P01011	SERPINA3
ENSG00000196431	378	196	1.92857	P53673	CRYBA4
ENSG00000198400	1535	796	1.92839	P04629	NTRK1
ENSG00000196353	1074	557	1.92819	Q96A23	CPNE4
ENSG00000168490	636	330	1.92727	Q92561	PHYHIP
ENSG00000204970	1830	950	1.92632	Q9Y5I3	PCDHA1
ENSG00000137502	391	203	1.92611	Q15771	RAB30
ENSG00000154258	3128	1624	1.92611	Q8IUA7	ABCA9
ENSG00000104237	4150	2156	1.92486	P56715	RP1
ENSG00000143324	1339	696	1.92385	Q9UBH6	XPR1
ENSG00000164303	846	440	1.92273	Q6UWR7	ENPP6
ENSG00000163914	669	348	1.92241	P08100	RHO
ENSG00000110090	1486	773	1.92238	P50416	CPT1A
ENSG00000077327	978	509	1.92141	O75602	SPAG6
ENSG00000075461	628	327	1.92049	Q9UBN1	CACNG4
ENSG00000184564	1615	841	1.92033	Q9H5Y7	SLITRK6
ENSG00000157445	2094	1091	1.91934	Q8IZS8	CACNA2D3
ENSG00000137251	913	476	1.91807	Q9UJW2	TINAG
ENSG00000103018	280	146	1.91781	O43169	CYB5B
ENSG00000101363	163	85	1.91765	Q9NQG1	MANBAL
ENSG00000164933	604	315	1.91746	Q9H2D1	SLC25A32
ENSG00000153012	1045	545	1.91743	Q8N0V4	LGI2
ENSG00000172005	293	153	1.91503	P21145	MAL
ENSG00000065600	670	350	1.91429	Q9H813	TMEM206
[truncated: 14,922 more rows]
