# Supplementary material for: Pan-cancer analysis of neoepitopes
Source: Sci Rep. 2018 Aug 24;8:12735. doi: 10.1038/s41598-018-30724-y (PMC6109115; doi:10.1038/s41598-018-30724-y)
Supplement: Supplementary file 4 — Table S4. Results of Gene Ontology term enrichment for molecular function analysis of proteins that yield larger numbers of neoantigens [file 41598_2018_30724_MOESM4_ESM.xlsx]

## Sheet: Suplementary-Table-3-neoantigen
GO Term	Description	P-value	FDR q-value	Enrichment
GO:0009987	cellular process	2.62e-21	3.83e-17	1.01
GO:0044763	single-organism cellular process	3.05e-16	2.23e-12	1.02
GO:0065007	biological regulation	3.63e-14	1.77e-10	1.01
GO:0050794	regulation of cellular process	1.02e-12	3.73e-09	1.01
GO:0050789	regulation of biological process	1.32e-12	3.85e-09	1.01
GO:0008150	biological_process	3.81e-12	9.28e-09	1
GO:0008152	metabolic process	3.87e-12	8.08e-09	1.01
GO:0071704	organic substance metabolic process	8.37e-12	1.53e-08	1.01
GO:0044699	single-organism process	3.89e-11	6.31e-08	1.01
GO:0048518	positive regulation of biological process	4.12e-11	6.02e-08	1.02
GO:0044238	primary metabolic process	9.62e-11	1.28e-07	1.01
GO:0009893	positive regulation of metabolic process	1.56e-10	1.9e-07	1.03
GO:0048856	anatomical structure development	2.85e-10	3.21e-07	1.02
GO:0048522	positive regulation of cellular process	2.89e-10	3.01e-07	1.02
GO:0044237	cellular metabolic process	3.07e-10	2.99e-07	1.01
GO:0031325	positive regulation of cellular metabolic process	7.01e-10	6.4e-07	1.03
GO:0010604	positive regulation of macromolecule metabolic process	8.19e-10	7.03e-07	1.03
GO:0023051	regulation of signaling	9.69e-10	7.86e-07	1.02
GO:0010646	regulation of cell communication	1.01e-09	7.79e-07	1.03
GO:0048523	negative regulation of cellular process	3.99e-09	2.91e-06	1.02
GO:0009966	regulation of signal transduction	8.48e-09	5.9e-06	1.03
GO:0045935	positive regulation of nucleobase-containing compound metabolic process	1.35e-08	8.98e-06	1.03
GO:0032502	developmental process	1.67e-08	1.06e-05	1.02
GO:0043170	macromolecule metabolic process	5.53e-08	3.37e-05	1.01
GO:0071840	cellular component organization or biogenesis	6.32e-08	3.7e-05	1.02
GO:0048519	negative regulation of biological process	6.66e-08	3.74e-05	1.02
GO:0051128	regulation of cellular component organization	7.41e-08	4.01e-05	1.03
GO:0010557	positive regulation of macromolecule biosynthetic process	8.99e-08	4.69e-05	1.03
GO:1902680	positive regulation of RNA biosynthetic process	1.02e-07	5.14e-05	1.03
GO:0010628	positive regulation of gene expression	1.06e-07	5.16e-05	1.03
GO:0016043	cellular component organization	1.1e-07	5.18e-05	1.02
GO:0051173	positive regulation of nitrogen compound metabolic process	1.3e-07	5.95e-05	1.03
GO:0009891	positive regulation of biosynthetic process	1.85e-07	8.2e-05	1.03
GO:0045893	positive regulation of transcription, DNA-templated	2.07e-07	8.91e-05	1.03
GO:1903508	positive regulation of nucleic acid-templated transcription	2.07e-07	8.66e-05	1.03
GO:0051254	positive regulation of RNA metabolic process	2.11e-07	8.58e-05	1.03
GO:0031328	positive regulation of cellular biosynthetic process	2.25e-07	8.89e-05	1.03
GO:0044767	single-organism developmental process	2.41e-07	9.25e-05	1.02
GO:0019222	regulation of metabolic process	5.92e-07	0.000222	1.01
GO:0048646	anatomical structure formation involved in morphogenesis	8.56e-07	0.000313	1.04
GO:0045944	positive regulation of transcription from RNA polymerase II promoter	8.61e-07	0.000307	1.03
GO:0031323	regulation of cellular metabolic process	1.08e-06	0.000376	1.01
GO:0006928	movement of cell or subcellular component	1.33e-06	0.000453	1.03
GO:0006793	phosphorus metabolic process	1.73e-06	0.000573	1.02
GO:0032879	regulation of localization	1.92e-06	0.000624	1.02
GO:0044260	cellular macromolecule metabolic process	2.04e-06	0.000648	1.01
GO:0006807	nitrogen compound metabolic process	2.41e-06	0.000748	1.01
GO:0044710	single-organism metabolic process	3.67e-06	0.00112	1.02
GO:0080090	regulation of primary metabolic process	3.86e-06	0.00115	1.01
GO:0006796	phosphate-containing compound metabolic process	3.89e-06	0.00114	1.02
GO:0048583	regulation of response to stimulus	5.57e-06	0.0016	1.02
GO:0010243	response to organonitrogen compound	5.59e-06	0.00157	1.04
GO:0050793	regulation of developmental process	5.67e-06	0.00156	1.02
GO:0044093	positive regulation of molecular function	6.1e-06	0.00165	1.02
GO:0051716	cellular response to stimulus	6.57e-06	0.00174	1.02
GO:0019538	protein metabolic process	6.98e-06	0.00182	1.02
GO:0065009	regulation of molecular function	8.43e-06	0.00216	1.02
GO:0009719	response to endogenous stimulus	9.04e-06	0.00228	1.03
GO:0048731	system development	1.11e-05	0.00274	1.04
GO:0051239	regulation of multicellular organismal process	1.41e-05	0.00342	1.02
GO:0051179	localization	1.91e-05	0.00459	1.01
GO:0032880	regulation of protein localization	2.07e-05	0.00487	1.03
GO:0051094	positive regulation of developmental process	2.37e-05	0.00549	1.03
GO:0009887	animal organ morphogenesis	2.44e-05	0.00558	1.04
GO:0044249	cellular biosynthetic process	2.48e-05	0.00556	1.01
GO:0014070	response to organic cyclic compound	2.78e-05	0.00615	1.04
GO:0065008	regulation of biological quality	2.9e-05	0.00631	1.02
GO:0051174	regulation of phosphorus metabolic process	2.95e-05	0.00633	1.02
GO:0034641	cellular nitrogen compound metabolic process	2.95e-05	0.00625	1.01
GO:0060255	regulation of macromolecule metabolic process	2.98e-05	0.00622	1.01
GO:0035556	intracellular signal transduction	3.21e-05	0.0066	1.02
GO:0099536	synaptic signaling	3.5e-05	0.0071	1.05
GO:0099537	trans-synaptic signaling	3.5e-05	0.007	1.05
GO:0048729	tissue morphogenesis	3.85e-05	0.00759	1.05
GO:0019220	regulation of phosphate metabolic process	4.18e-05	0.00814	1.02
GO:0045597	positive regulation of cell differentiation	4.57e-05	0.00878	1.03
GO:0098916	anterograde trans-synaptic signaling	4.82e-05	0.00915	1.05
GO:0007268	chemical synaptic transmission	4.82e-05	0.00903	1.05
GO:0009628	response to abiotic stimulus	4.98e-05	0.0092	1.03
GO:0006996	organelle organization	5.03e-05	0.00919	1.02
GO:0050790	regulation of catalytic activity	5.45e-05	0.00983	1.02
GO:0043085	positive regulation of catalytic activity	5.77e-05	0.0103	1.02
GO:0007010	cytoskeleton organization	6.44e-05	0.0113	1.03
GO:0042493	response to drug	7.56e-05	0.0131	1.05
GO:0048513	animal organ development	8.33e-05	0.0143	1.03
GO:0043412	macromolecule modification	9.68e-05	0.0164	1.02
GO:0006357	regulation of transcription from RNA polymerase II promoter	9.81e-05	0.0165	1.02
GO:0009653	anatomical structure morphogenesis	0.000102	0.0169	1.03
GO:0006464	cellular protein modification process	0.000103	0.0168	1.02
GO:0036211	protein modification process	0.000103	0.0167	1.02
GO:0044281	small molecule metabolic process	0.000107	0.0171	1.02
GO:0046483	heterocycle metabolic process	0.000108	0.0172	1.01
GO:0051246	regulation of protein metabolic process	0.000111	0.0174	1.02
GO:0051234	establishment of localization	0.000113	0.0176	1.01
GO:2000026	regulation of multicellular organismal development	0.000115	0.0177	1.02
GO:0009058	biosynthetic process	0.000117	0.0179	1.01
GO:0051336	regulation of hydrolase activity	0.000118	0.0178	1.02
GO:0048598	embryonic morphogenesis	0.000119	0.0177	1.04
GO:0051049	regulation of transport	0.000126	0.0185	1.02
GO:0048869	cellular developmental process	0.000128	0.0187	1.02
GO:0006468	protein phosphorylation	0.000134	0.0194	1.03
GO:0040011	locomotion	0.000134	0.0192	1.03
GO:0023056	positive regulation of signaling	0.000136	0.0193	1.02
GO:0042221	response to chemical	0.000145	0.0204	1.02
GO:1901700	response to oxygen-containing compound	0.000145	0.0202	1.03
GO:1901360	organic cyclic compound metabolic process	0.000148	0.0204	1.01
GO:0009967	positive regulation of signal transduction	0.000153	0.0209	1.02
GO:0023057	negative regulation of signaling	0.00016	0.0217	1.03
GO:0022402	cell cycle process	0.000165	0.0221	1.03
GO:0010033	response to organic substance	0.000168	0.0223	1.02
GO:0010648	negative regulation of cell communication	0.000174	0.0229	1.03
GO:1901564	organonitrogen compound metabolic process	0.00018	0.0235	1.02
GO:0016310	phosphorylation	0.000181	0.0234	1.03
GO:1901576	organic substance biosynthetic process	0.000186	0.0239	1.01
GO:0002009	morphogenesis of an epithelium	0.000193	0.0245	1.05
GO:0071214	cellular response to abiotic stimulus	0.0002	0.0252	1.05
GO:0016567	protein ubiquitination	0.000214	0.0268	1.03
GO:0070201	regulation of establishment of protein localization	0.000242	0.03	1.03
GO:0032868	response to insulin	0.000249	0.0306	1.07
GO:0010647	positive regulation of cell communication	0.000271	0.033	1.02
GO:1902531	regulation of intracellular signal transduction	0.000288	0.0347	1.02
GO:0048585	negative regulation of response to stimulus	0.000289	0.0347	1.02
GO:0007169	transmembrane receptor protein tyrosine kinase signaling pathway	0.000298	0.0354	1.04
GO:1901698	response to nitrogen compound	0.000301	0.0354	1.03
GO:0006139	nucleobase-containing compound metabolic process	0.000306	0.0358	1.01
GO:0007389	pattern specification process	0.000319	0.037	1.04
GO:0051726	regulation of cell cycle	0.000334	0.0384	1.03
GO:0048870	cell motility	0.000338	0.0385	1.03
GO:0097305	response to alcohol	0.00036	0.0408	1.06
GO:0007165	signal transduction	0.000382	0.0429	1.01
GO:0032268	regulation of cellular protein metabolic process	0.000403	0.045	1.02
GO:1902589	single-organism organelle organization	0.000407	0.0451	1.03
GO:0006811	ion transport	0.000412	0.0453	1.02
GO:0022603	regulation of anatomical structure morphogenesis	0.000432	0.0471	1.03
GO:0009612	response to mechanical stimulus	0.000454	0.0491	1.06
GO:0032446	protein modification by small protein conjugation	0.000487	0.0523	1.03
GO:0009968	negative regulation of signal transduction	0.000502	0.0536	1.02
GO:0010720	positive regulation of cell development	0.000505	0.0535	1.04
GO:0051223	regulation of protein transport	0.000511	0.0537	1.03
GO:0033674	positive regulation of kinase activity	0.000517	0.0539	1.04
GO:0051347	positive regulation of transferase activity	0.00054	0.056	1.03
GO:0042325	regulation of phosphorylation	0.000553	0.0569	1.02
GO:0031399	regulation of protein modification process	0.00056	0.0572	1.02
GO:0033043	regulation of organelle organization	0.00056	0.0568	1.02
GO:0048732	gland development	0.000561	0.0565	1.05
GO:0001525	angiogenesis	0.000598	0.0598	1.05
GO:0040008	regulation of growth	0.0006	0.0596	1.03
GO:0045666	positive regulation of neuron differentiation	0.000605	0.0597	1.04
GO:0030182	neuron differentiation	0.000621	0.0609	1.05
GO:0016042	lipid catabolic process	0.000628	0.0611	1.05
GO:0006810	transport	0.000633	0.0613	1.01
GO:0051130	positive regulation of cellular component organization	0.000638	0.0614	1.02
GO:0033554	cellular response to stress	0.000658	0.0628	1.02
GO:0051050	positive regulation of transport	0.000684	0.0649	1.03
GO:0044267	cellular protein metabolic process	0.000708	0.0667	1.01
GO:0051240	positive regulation of multicellular organismal process	0.000765	0.0716	1.02
GO:0006725	cellular aromatic compound metabolic process	0.000769	0.0716	1.01
GO:0007154	cell communication	0.000769	0.0711	1.03
GO:0044765	single-organism transport	0.000801	0.0736	1.02
GO:0048584	positive regulation of response to stimulus	0.000854	0.078	1.02
GO:0007610	behavior	0.000901	0.0817	1.03
GO:0051960	regulation of nervous system development	0.00093	0.0839	1.03
GO:1901652	response to peptide	0.000944	0.0846	1.04
GO:0006366	transcription from RNA polymerase II promoter	0.000963	0.0858	1.03
GO:0051345	positive regulation of hydrolase activity	0.000968	0.0857	1.03
