# Supplementary material for: Pan-cancer analysis of neoepitopes
Source: Sci Rep. 2018 Aug 24;8:12735. doi: 10.1038/s41598-018-30724-y (PMC6109115; doi:10.1038/s41598-018-30724-y)
Supplement: Supplementary file 5 — Table S3. Results of Gene Ontology term enrichment for biological process analysis of proteins that yield larger numbers of neoantigens. [file 41598_2018_30724_MOESM5_ESM.xlsx]

## Sheet: mf
GO Term	Description	P-value	FDR q-value
GO:0003674	molecular_function	6e-24	2.65e-20
GO:0005488	binding	1.88e-19	4.16e-16
GO:0005515	protein binding	1.26e-15	1.85e-12
GO:0043167	ion binding	1.48e-10	1.64e-07
GO:0003824	catalytic activity	7.55e-08	6.67e-05
GO:0097159	organic cyclic compound binding	3.97e-07	0.000219
GO:1901363	heterocyclic compound binding	3.61e-07	0.000228
GO:0016740	transferase activity	3.18e-07	0.000234
GO:0000977	RNA polymerase II regulatory region sequence-specific DNA binding	6.59e-07	0.000265
GO:0001012	RNA polymerase II regulatory region DNA binding	6.28e-07	0.000278
GO:0043168	anion binding	6.27e-07	0.000308
GO:0043169	cation binding	1.72e-06	0.000633
GO:0046872	metal ion binding	2.16e-06	0.000734
GO:0097367	carbohydrate derivative binding	3.54e-06	0.00112
GO:0000975	regulatory region DNA binding	1.64e-05	0.00426
GO:0044212	transcription regulatory region DNA binding	1.77e-05	0.00434
GO:0017076	purine nucleotide binding	1.59e-05	0.0044
GO:0001067	regulatory region nucleic acid binding	1.58e-05	0.00466
GO:0032553	ribonucleotide binding	2.46e-05	0.00494
GO:0019899	enzyme binding	2.25e-05	0.00498
GO:0000976	transcription regulatory region sequence-specific DNA binding	2.39e-05	0.00503
GO:0032555	purine ribonucleotide binding	2.24e-05	0.00521
GO:1990837	sequence-specific double-stranded DNA binding	4.33e-05	0.00832
GO:0035639	purine ribonucleoside triphosphate binding	6.69e-05	0.0123
GO:0003690	double-stranded DNA binding	8.39e-05	0.0148
GO:0036094	small molecule binding	0.000101	0.0171
GO:0001159	core promoter proximal region DNA binding	0.000121	0.0198
GO:0030554	adenyl nucleotide binding	0.000144	0.0213
GO:0000982	transcription factor activity, RNA polymerase II core promoter proximal region sequence-specific binding	0.000143	0.0217
GO:0000987	core promoter proximal region sequence-specific DNA binding	0.000139	0.022
GO:0043565	sequence-specific DNA binding	0.000177	0.0244
GO:0005085	guanyl-nucleotide exchange factor activity	0.000175	0.0249
GO:0032559	adenyl ribonucleotide binding	0.000191	0.0256
GO:0000978	RNA polymerase II core promoter proximal region sequence-specific DNA binding	0.000232	0.0302
GO:0000166	nucleotide binding	0.000257	0.0315
GO:1901265	nucleoside phosphate binding	0.000252	0.0318
GO:0005088	Ras guanyl-nucleotide exchange factor activity	0.000273	0.0326
GO:0005524	ATP binding	0.000288	0.0335
GO:0004842	ubiquitin-protein transferase activity	0.000354	0.0402
GO:0001228	transcriptional activator activity, RNA polymerase II transcription regulatory region sequence-specific binding	0.000823	0.0909
