# Supplementary material for: Pan-cancer analysis of neoepitopes
Source: Sci Rep. 2018 Aug 24;8:12735. doi: 10.1038/s41598-018-30724-y (PMC6109115; doi:10.1038/s41598-018-30724-y)
Supplement: Supplementary file 6 — Table S5. Results of Gene Ontology term enrichment for cellular compartment analysis of proteins that yield larger numbers of neoantigens [file 41598_2018_30724_MOESM6_ESM.xlsx]

## Sheet: table-neoantigen-genes-go-resul
GO Term	Description	P-value	FDR q-value
GO:0043226	organelle	1.6e-09	2.84e-06
GO:0044464	cell part	2.75e-09	2.44e-06
GO:0044428	nuclear part	3.37e-09	2e-06
GO:0005654	nucleoplasm	2.94e-08	1.31e-05
GO:0016020	membrane	2.03e-07	7.23e-05
GO:0044422	organelle part	2.43e-07	7.19e-05
GO:0044446	intracellular organelle part	7.08e-07	0.00018
GO:0043228	non-membrane-bounded organelle	8.12e-07	0.000181
GO:0043232	intracellular non-membrane-bounded organelle	8.12e-07	0.000161
GO:0044421	extracellular region part	4.11e-06	0.000731
GO:0005829	cytosol	6.82e-06	0.0011
GO:0044424	intracellular part	8.02e-06	0.00119
GO:0032991	macromolecular complex	1.11e-05	0.00151
GO:0043227	membrane-bounded organelle	1.15e-05	0.00146
GO:0043229	intracellular organelle	1.47e-05	0.00174
GO:0070062	extracellular exosome	2.81e-05	0.00313
GO:0043230	extracellular organelle	6.83e-05	0.00715
GO:1903561	extracellular vesicle	6.98e-05	0.00689
GO:0044444	cytoplasmic part	7.63e-05	0.00714
GO:0098590	plasma membrane region	0.000114	0.0102
GO:0030054	cell junction	0.000118	0.00999
GO:0031982	vesicle	0.000128	0.0103
GO:0042995	cell projection	0.000207	0.016
GO:1902494	catalytic complex	0.000225	0.0167
GO:0044456	synapse part	0.00041	0.0292
GO:0097458	neuron part	0.000734	0.0502
